# Supplementary material for: Human multilineage pro-epicardium/foregut organoids support the development of an epicardium/myocardium organoid
Source: Nat Commun. 2022 Nov 15;13:6981. doi: 10.1038/s41467-022-34730-7 (PMC9666429; doi:10.1038/s41467-022-34730-7)
Supplement: Supplementary file 4 — Supplementary Data 1 [file 41467_2022_34730_MOESM4_ESM.xlsx]

## Sheet: D3WB vs D3
Gene ID	Gene Symbol	baseMean	log2FoldChange	lfcSE	stat	pvalue	padj
ENSG00000259285	CTD-2330J20.2	8.28966	7.05556	1.51391	4.66047	3.15486e-06	0.000937782
ENSG00000197576	HOXA4	6.99224	5.69796	1.3775	4.13645	3.52721e-05	0.00535711
ENSG00000274719	RP11-86K22.2	9.22692	4.1497	0.908277	4.56876	4.9061e-06	0.00132412
ENSG00000124203	ZNF831	11.7763	3.8403	0.974558	3.94056	8.12923e-05	0.00978072
ENSG00000233429	HOTAIRM1	999.415	3.13785	0.395892	7.92602	2.26289e-15	2.28699e-11
ENSG00000105991	HOXA1	682.526	3.01485	0.417308	7.22452	5.02878e-13	2.03293e-09
ENSG00000260362	RP11-297M9.1	8.07678	2.93381	0.785969	3.73273	0.000189417	0.0174826
ENSG00000130513	GDF15	292.486	2.88172	0.314862	9.15233	5.57207e-20	1.12628e-15
ENSG00000268350	FAM156A	76.7552	2.83723	0.864642	3.28139	0.00103297	0.0494772
ENSG00000168298	HIST1H1E	15.8898	2.83449	0.716073	3.95838	7.54593e-05	0.00930036
ENSG00000151379	MSGN1	160.22	2.79601	0.374381	7.46836	8.12014e-14	4.10331e-10
ENSG00000128918	ALDH1A2	401.649	2.74878	0.734508	3.74234	0.000182318	0.0171404
ENSG00000105996	HOXA2	67.1049	2.64916	0.436431	6.07005	1.27871e-09	1.52039e-06
ENSG00000105997	HOXA3	119.261	2.62573	0.419285	6.26239	3.79116e-10	6.26783e-07
ENSG00000253552	HOXA-AS2	142.178	2.5336	0.502943	5.03756	4.71516e-07	0.000198557
ENSG00000196091	MYBPC1	11.5864	2.37385	0.554208	4.28332	1.84128e-05	0.00341447
ENSG00000151702	FLI1	111.051	2.32749	0.610919	3.80981	0.000139072	0.0139853
ENSG00000234965	SHISA8	20.0244	2.31585	0.500985	4.6226	3.78966e-06	0.00108805
ENSG00000124205	EDN3	65.0109	2.3061	0.505807	4.55925	5.13373e-06	0.00135288
ENSG00000156427	FGF18	24.8363	2.26617	0.432874	5.23517	1.64832e-07	9.00471e-05
ENSG00000175426	PCSK1	33.8988	2.23193	0.441638	5.05375	4.33213e-07	0.000186309
ENSG00000278919	AP006285.2	62.9004	2.21784	0.383643	5.781	7.42583e-09	7.50491e-06
ENSG00000095370	SH2D3C	67.818	2.12378	0.391533	5.42428	5.81886e-08	3.92055e-05
ENSG00000074410	CA12	80.5107	2.10343	0.367164	5.72885	1.01116e-08	9.2903e-06
ENSG00000135960	EDAR	104.419	2.07004	0.337496	6.13353	8.59504e-10	1.24094e-06
ENSG00000049249	TNFRSF9	20.3026	2.04481	0.51228	3.99159	6.5633e-05	0.00844993
ENSG00000170893	TRH	225.276	2.0423	0.336169	6.07521	1.23828e-09	1.52039e-06
ENSG00000186105	LRRC70	22.3564	2.03	0.56964	3.56365	0.000365736	0.0250597
ENSG00000125148	MT2A	1037.48	1.96989	0.282452	6.97423	3.07541e-12	8.88047e-09
ENSG00000128645	HOXD1	19.0765	1.93288	0.48731	3.96642	7.296e-05	0.00910334
ENSG00000197859	ADAMTSL2	162.804	1.93039	0.323321	5.97051	2.36512e-09	2.6559e-06
ENSG00000183691	NOG	41.4665	1.90477	0.494109	3.85496	0.000115746	0.0121853
ENSG00000278436	AL592188.11	133.899	1.90384	0.459743	4.14109	3.45652e-05	0.0052936
ENSG00000146592	CREB5	113.227	1.89196	0.509759	3.71149	0.000206045	0.0184109
ENSG00000184564	SLITRK6	48.3916	1.86151	0.457695	4.06715	4.75918e-05	0.00677445
ENSG00000251023	RP11-549J18.1	31.5081	1.80828	0.511272	3.53682	0.000404971	0.0270154
ENSG00000169715	MT1E	685.627	1.78652	0.234679	7.61259	2.68663e-14	1.81016e-10
ENSG00000125144	MT1G	711.125	1.7838	0.291731	6.11455	9.68305e-10	1.30482e-06
ENSG00000145990	GFOD1	455.278	1.76122	0.257782	6.83219	8.36275e-12	1.87818e-08
ENSG00000124762	CDKN1A	784.795	1.75342	0.335943	5.2194	1.79505e-07	9.54822e-05
ENSG00000187193	MT1X	2394.61	1.72326	0.246813	6.98206	2.90883e-12	8.88047e-09
ENSG00000120088	CRHR1	46.9608	1.72247	0.398492	4.32247	1.54292e-05	0.00299876
ENSG00000005020	SKAP2	401.307	1.71747	0.350604	4.89861	9.65164e-07	0.000361275
ENSG00000184414	RP11-44M6.3	42.0313	1.70925	0.464974	3.67601	0.00023691	0.020291
ENSG00000157554	ERG	70.2813	1.70715	0.384866	4.43571	9.17713e-06	0.00201627
ENSG00000128342	LIF	71.9657	1.6962	0.374027	4.53496	5.7615e-06	0.00145572
ENSG00000231721	LINC-PINT	21.4806	1.65979	0.494439	3.35691	0.00078818	0.0409835
ENSG00000133454	MYO18B	32.1944	1.65143	0.473418	3.48832	0.000486074	0.0303241
ENSG00000140368	PSTPIP1	28.3521	1.63321	0.405932	4.02335	5.73754e-05	0.00778682
ENSG00000116833	NR5A2	123.734	1.58142	0.227992	6.93632	4.02458e-12	1.01686e-08
ENSG00000165556	CDX2	297.287	1.57906	0.252338	6.25772	3.90634e-10	6.26783e-07
ENSG00000250986	AC141928.1	638.695	1.53201	0.36699	4.17453	2.98599e-05	0.00490211
ENSG00000179981	TSHZ1	280.584	1.51675	0.446325	3.39832	0.000678021	0.0371405
ENSG00000266709	RP11-214O1.2	346.496	1.51651	0.401419	3.77788	0.00015817	0.0154667
ENSG00000248905	FMN1	171.76	1.50745	0.273109	5.51958	3.39804e-08	2.41715e-05
ENSG00000205358	MT1H	201.07	1.4713	0.282451	5.20903	1.89828e-07	9.66933e-05
ENSG00000233101	HOXB-AS3	165.968	1.45804	0.381709	3.81976	0.000133583	0.0135116
ENSG00000163530	DPPA2	70.7162	1.42291	0.385619	3.68993	0.000224315	0.0195435
ENSG00000119138	KLF9	64.7692	1.38322	0.3709	3.72936	0.000191968	0.0176375
ENSG00000105509	HAS1	40.3374	1.3798	0.407605	3.38515	0.000711405	0.0386549
ENSG00000162496	DHRS3	325.063	1.36935	0.392831	3.48584	0.000490592	0.0305118
ENSG00000198417	MT1F	147.377	1.36029	0.300694	4.52382	6.07326e-06	0.00151554
ENSG00000113739	STC2	1127.87	1.34795	0.377484	3.57089	0.000355773	0.024668
ENSG00000232611	RP11-1114A5.4	238.891	1.33936	0.320595	4.17773	2.94434e-05	0.00490211
ENSG00000184545	DUSP8	499.807	1.33827	0.303509	4.40933	1.03691e-05	0.00222106
ENSG00000198719	DLL1	5670.11	1.3324	0.375695	3.54649	0.0003904	0.0264804
ENSG00000260337	RP11-386M24.6	62.3885	1.31588	0.315287	4.17358	2.99844e-05	0.00490211
ENSG00000169291	SHE	128.085	1.3038	0.38721	3.36716	0.000759459	0.0400808
ENSG00000020577	SAMD4A	338.943	1.30329	0.277171	4.70213	2.57463e-06	0.000776732
ENSG00000124813	RUNX2	48.107	1.27799	0.334472	3.82091	0.000132958	0.0135116
ENSG00000078596	ITM2A	409.852	1.25213	0.212095	5.90363	3.5558e-09	3.78281e-06
ENSG00000106484	MEST	8701.55	1.2424	0.233048	5.33109	9.76255e-08	5.97971e-05
ENSG00000172602	RND1	276.884	1.22526	0.350282	3.49792	0.000468901	0.0296184
ENSG00000118971	CCND2	8693.92	1.21619	0.287316	4.23294	2.30654e-05	0.00423836
ENSG00000158473	CD1D	507.686	1.21272	0.301001	4.02895	5.60276e-05	0.00778682
ENSG00000138795	LEF1	6242.97	1.20697	0.233894	5.16033	2.46511e-07	0.000115877
ENSG00000162944	RFTN2	161.182	1.20667	0.273754	4.40788	1.04389e-05	0.00222106
ENSG00000279765	RP11-437B10.1	77.0227	1.18238	0.320723	3.68662	0.00022725	0.0196299
ENSG00000133636	NTS	1955	1.1811	0.346921	3.40452	0.000662798	0.0368383
ENSG00000145703	IQGAP2	966.449	1.15516	0.264236	4.3717	1.23282e-05	0.00249191
ENSG00000104154	SLC30A4	187.895	1.15458	0.217133	5.31739	1.05267e-07	6.25814e-05
ENSG00000154928	EPHB1	135.3	1.15215	0.342751	3.36147	0.00077529	0.0407037
ENSG00000273284	RP11-888D10.4	145.691	1.11418	0.334026	3.3356	0.000851156	0.0434455
ENSG00000171476	HOPX	116.055	1.10568	0.31385	3.52296	0.000426755	0.0280065
ENSG00000100346	CACNA1I	373.036	1.10178	0.264322	4.16832	3.06854e-05	0.00492532
ENSG00000186767	SPIN4	1574	1.10158	0.290695	3.78946	0.000150977	0.0150983
ENSG00000170385	SLC30A1	1755.47	1.09454	0.30521	3.58619	0.000335542	0.0241363
ENSG00000152137	HSPB8	269.367	1.09198	0.295098	3.70038	0.000215273	0.0190469
ENSG00000163132	MSX1	5214.49	1.07897	0.296923	3.63383	0.00027925	0.0221951
ENSG00000132681	ATP1A4	76.3709	1.07805	0.315448	3.41753	0.000631927	0.0357791
ENSG00000174640	SLCO2A1	603.671	1.06272	0.295538	3.5959	0.000323277	0.0236754
ENSG00000111186	WNT5B	370.535	1.05654	0.224672	4.70261	2.56863e-06	0.000776732
ENSG00000230002	ALMS1-IT1	166.043	1.05427	0.307377	3.42989	0.000603836	0.0344784
ENSG00000028137	TNFRSF1B	109.486	1.03484	0.284944	3.63172	0.000281538	0.0221951
ENSG00000060718	COL11A1	938.889	1.0327	0.279176	3.69912	0.000216352	0.0190469
ENSG00000136048	DRAM1	101.984	1.0272	0.24912	4.1233	3.73483e-05	0.00555089
ENSG00000101194	SLC17A9	755.291	1.00935	0.279304	3.61381	0.000301731	0.0225885
ENSG00000166347	CYB5A	1122.54	0.998505	0.266147	3.7517	0.000175637	0.0168187
ENSG00000147257	GPC3	2223.05	0.99789	0.242659	4.11232	3.91699e-05	0.00573725
ENSG00000168952	STXBP6	152.283	0.980117	0.284868	3.4406	0.000580424	0.0335203
ENSG00000110446	SLC15A3	95.3526	0.967782	0.249601	3.87732	0.000105611	0.0113628
ENSG00000122547	EEPD1	268.163	0.952951	0.230122	4.14107	3.45696e-05	0.0052936
ENSG00000248596	RP11-844P9.2	230.767	0.915233	0.220436	4.15192	3.29702e-05	0.00514091
ENSG00000101333	PLCB4	454.475	0.909788	0.227792	3.99394	6.49836e-05	0.00841996
ENSG00000079931	MOXD1	305.541	0.904291	0.220702	4.09734	4.17916e-05	0.00607722
ENSG00000276248	RP11-230F18.5	88.7956	0.890791	0.245438	3.62939	0.000284091	0.0222571
ENSG00000130522	JUND	4978.77	0.889502	0.268935	3.30749	0.000941349	0.0461832
ENSG00000251363	RP11-129M6.1	110.519	0.8688	0.25483	3.40934	0.000651211	0.036759
ENSG00000105376	ICAM5	1246	0.853169	0.197504	4.31976	1.562e-05	0.00300693
ENSG00000113369	ARRDC3	3767.55	0.852664	0.256466	3.32467	0.000885247	0.0445557
ENSG00000141753	IGFBP4	4543.62	0.851211	0.217357	3.91618	8.99635e-05	0.0102912
ENSG00000162148	PPP1R32	582.821	0.841427	0.253935	3.31355	0.000921187	0.0454145
ENSG00000125266	EFNB2	1116.64	0.825634	0.196781	4.1957	2.72027e-05	0.00474008
ENSG00000140511	HAPLN3	933.887	0.817883	0.249612	3.27661	0.00105061	0.0499669
ENSG00000155066	PROM2	122.786	0.804227	0.242186	3.3207	0.00089792	0.0445557
ENSG00000101000	PROCR	234.354	0.803138	0.227441	3.53119	0.000413692	0.0274796
ENSG00000106089	STX1A	781.183	0.800978	0.204111	3.92423	8.70075e-05	0.0101951
ENSG00000150995	ITPR1	1810.85	0.796421	0.200052	3.98107	6.86049e-05	0.00872145
ENSG00000103187	COTL1	3394.33	0.76164	0.209377	3.63764	0.000275144	0.0220694
ENSG00000134574	DDB2	1758.77	0.742196	0.196985	3.76777	0.000164711	0.0158538
ENSG00000067365	METTL22	1345.07	0.718823	0.187842	3.82674	0.00012985	0.0133911
ENSG00000104447	TRPS1	271.127	0.710502	0.200885	3.53687	0.000404906	0.0270154
ENSG00000185650	ZFP36L1	6345.62	0.706828	0.193564	3.65166	0.000260555	0.0213222
ENSG00000089327	FXYD5	1266	0.705639	0.200366	3.52175	0.000428707	0.0280435
ENSG00000095637	SORBS1	928.189	0.703297	0.212872	3.30385	0.000953674	0.046338
ENSG00000184613	NELL2	895.849	0.696397	0.156328	4.45472	8.40039e-06	0.00188663
ENSG00000245532	NEAT1	1178.27	0.691271	0.199873	3.45855	0.000543082	0.032572
ENSG00000110660	SLC35F2	1090	0.689744	0.171067	4.03201	5.53022e-05	0.00778682
ENSG00000100504	PYGL	911.855	0.683345	0.151322	4.51585	6.30637e-06	0.00155452
ENSG00000145428	RNF175	197.88	0.681381	0.185542	3.67237	0.000240308	0.0204951
ENSG00000123240	OPTN	505.251	0.680468	0.190865	3.56518	0.000363611	0.0249989
ENSG00000069399	BCL3	141.908	0.674214	0.181342	3.71791	0.000200874	0.0182075
ENSG00000251562	MALAT1	15614.6	0.66807	0.176347	3.78838	0.000151633	0.0150983
ENSG00000009694	TENM1	1451.29	0.663996	0.202215	3.28361	0.00102485	0.049285
ENSG00000134324	LPIN1	1848.87	0.657398	0.183433	3.58386	0.000338548	0.0241804
ENSG00000178127	NDUFV2	247.286	0.651302	0.196613	3.31261	0.000924314	0.0454578
ENSG00000023608	SNAPC1	605.551	0.645218	0.176535	3.65491	0.000257271	0.0212812
ENSG00000120889	TNFRSF10B	4337.16	0.637036	0.176015	3.61922	0.00029549	0.0224492
ENSG00000166012	TAF1D	8047.79	0.631833	0.17956	3.51877	0.000433545	0.0281777
ENSG00000168646	AXIN2	1425.13	0.631283	0.156653	4.02982	5.58193e-05	0.00778682
ENSG00000002016	RAD52	1241.23	0.629222	0.178809	3.51895	0.00043325	0.0281777
ENSG00000185920	PTCH1	3757.12	0.626833	0.159762	3.92354	8.72583e-05	0.0101951
ENSG00000122756	CNTFR	3308.59	0.626719	0.12344	5.07713	3.83177e-07	0.000172115
ENSG00000173530	TNFRSF10D	617.169	0.605792	0.178617	3.39156	0.000694947	0.0378625
ENSG00000182916	TCEAL7	153.815	0.586197	0.177648	3.29977	0.00096764	0.0467917
ENSG00000166710	B2M	2279.07	0.584604	0.163225	3.58158	0.000341518	0.0243067
ENSG00000206503	HLA-A	3979.12	0.579621	0.174457	3.32244	0.000892336	0.0445557
ENSG00000180448	HMHA1	1595.22	0.578042	0.156284	3.69867	0.000216731	0.0190469
ENSG00000115419	GLS	2842.44	0.563219	0.140248	4.01589	5.92221e-05	0.00787537
ENSG00000066651	TRMT11	1174.37	0.550835	0.119853	4.59591	4.30861e-06	0.00120958
ENSG00000151914	DST	3674.51	0.538816	0.142715	3.77548	0.000159702	0.0155195
ENSG00000167904	TMEM68	1416.07	0.536651	0.157866	3.39941	0.000675302	0.0371405
ENSG00000178057	NDUFAF3	387.978	0.52986	0.136053	3.89452	9.83944e-05	0.010868
ENSG00000068028	RASSF1	712.121	0.529395	0.147535	3.58828	0.00033287	0.0240297
ENSG00000189007	ADAT2	1123.3	0.519985	0.142157	3.65783	0.000254356	0.0211576
ENSG00000109445	ZNF330	1336.32	0.505671	0.140918	3.58841	0.000332697	0.0240297
ENSG00000148943	LIN7C	1231.56	0.500265	0.140562	3.55905	0.000372203	0.0253311
ENSG00000255717	SNHG1	7238.95	0.489428	0.108958	4.49188	7.05966e-06	0.00167038
ENSG00000159685	CHCHD6	507.55	0.484398	0.142511	3.39901	0.0006763	0.0371405
ENSG00000178177	LCORL	1339.84	0.473832	0.135432	3.49866	0.000467594	0.0296184
ENSG00000178105	DDX10	1203.3	0.466423	0.127323	3.66331	0.00024898	0.0208823
ENSG00000164615	CAMLG	2284.46	0.461748	0.13576	3.4012	0.000670906	0.0371405
ENSG00000183726	TMEM50A	2035.45	0.447059	0.132495	3.37416	0.000740404	0.0394802
ENSG00000198171	DDRGK1	1440.48	0.445636	0.119247	3.7371	0.000186158	0.0173401
ENSG00000087460	GNAS	25347.4	0.441898	0.121203	3.64594	0.000266415	0.0215402
ENSG00000151135	TMEM263	1074.8	0.437308	0.104504	4.18459	2.85677e-05	0.00488887
ENSG00000125952	MAX	1009.51	0.436684	0.120681	3.6185	0.000296315	0.0224492
ENSG00000071462	WBSCR22	1619.73	0.432768	0.122276	3.53928	0.000401213	0.0269426
ENSG00000136444	RSAD1	1553.1	0.43135	0.124261	3.47133	0.00051788	0.0318174
ENSG00000188177	ZC3H6	1315.61	0.42287	0.126088	3.35376	0.000797206	0.0412121
ENSG00000101019	UQCC1	2327.09	0.419111	0.121114	3.46045	0.000539266	0.0325447
ENSG00000164237	CMBL	773.201	0.416744	0.121168	3.43938	0.000583048	0.0335759
ENSG00000170085	SIMC1	839.328	0.395101	0.108344	3.64674	0.000265586	0.0215402
ENSG00000171490	RSL1D1	6696.15	0.381204	0.103365	3.68795	0.000226072	0.019612
ENSG00000167110	GOLGA2	2640.53	0.373916	0.112589	3.32106	0.000896754	0.0445557
ENSG00000120742	SERP1	3085.61	0.352257	0.098405	3.57966	0.000344036	0.0243147
ENSG00000141101	NOB1	2662.36	0.344534	0.0859082	4.0105	6.05915e-05	0.00800481
ENSG00000170448	NFXL1	1362.3	0.333978	0.100683	3.31712	0.000909494	0.0449477
ENSG00000165637	VDAC2	4887.38	0.33325	0.0965779	3.45058	0.000559392	0.0328691
ENSG00000005022	SLC25A5	5508.74	0.285161	0.0849522	3.35672	0.000788728	0.0409835
ENSG00000071794	HLTF	2646.3	-0.323624	0.0934369	-3.46356	0.000533079	0.0324516
ENSG00000163104	SMARCAD1	2594.73	-0.329706	0.092252	-3.57397	0.000351605	0.0245916
ENSG00000178585	CTNNBIP1	1249.18	-0.386322	0.111176	-3.47487	0.000511098	0.0314964
ENSG00000173786	CNP	1253.62	-0.3994	0.120292	-3.32025	0.000899357	0.0445557
ENSG00000160867	FGFR4	1415.51	-0.401429	0.119842	-3.34966	0.00080911	0.0416146
ENSG00000088280	ASAP3	1628.72	-0.405132	0.121786	-3.32659	0.000879152	0.0445557
ENSG00000182473	EXOC7	2488.31	-0.415763	0.1145	-3.63111	0.000282202	0.0221951
ENSG00000197774	EME2	931.865	-0.428224	0.128916	-3.32173	0.000894602	0.0445557
ENSG00000146463	ZMYM4	3074.23	-0.42997	0.111661	-3.85067	0.000117797	0.0122734
ENSG00000170421	KRT8	23892.9	-0.435525	0.131147	-3.32088	0.000897331	0.0445557
ENSG00000173442	EHBP1L1	884.812	-0.439453	0.113874	-3.85911	0.000113803	0.0120434
ENSG00000157184	CPT2	497.466	-0.441597	0.132862	-3.32372	0.000888247	0.0445557
ENSG00000090924	PLEKHG2	2788.3	-0.442544	0.127304	-3.47627	0.000508436	0.0314282
ENSG00000122359	ANXA11	992.588	-0.459922	0.0977464	-4.70526	2.53544e-06	0.000776732
ENSG00000215114	UBXN2B	762.445	-0.462783	0.133914	-3.45583	0.000548609	0.032572
ENSG00000117054	ACADM	1021.59	-0.464796	0.12723	-3.65319	0.000259001	0.0212812
ENSG00000177169	ULK1	2551.91	-0.47145	0.117168	-4.02372	5.72869e-05	0.00778682
ENSG00000105053	VRK3	567.955	-0.480715	0.136964	-3.50979	0.000448467	0.0287774
ENSG00000160310	PRMT2	1272	-0.481562	0.134787	-3.57275	0.000353251	0.0246216
ENSG00000177963	RIC8A	1190.66	-0.484773	0.141417	-3.42798	0.000608101	0.0345661
ENSG00000171444	MCC	2097.37	-0.489315	0.130541	-3.74836	0.000177992	0.0168909
ENSG00000188566	NDOR1	575.497	-0.489861	0.144966	-3.37916	0.000727089	0.0389832
ENSG00000144455	SUMF1	405.258	-0.494213	0.127011	-3.89111	9.97873e-05	0.010962
ENSG00000005882	PDK2	376.484	-0.496054	0.12721	-3.89949	9.6396e-05	0.0107649
ENSG00000099814	CEP170B	1181.43	-0.504686	0.138955	-3.63201	0.000281225	0.0221951
ENSG00000165102	HGSNAT	1108.76	-0.509781	0.126929	-4.01627	5.91275e-05	0.00787537
ENSG00000168802	CHTF8	1854.06	-0.528702	0.159193	-3.32113	0.000896525	0.0445557
ENSG00000187778	MCRS1	1089.73	-0.530618	0.127643	-4.15706	3.22375e-05	0.00509076
ENSG00000271430	RP3-368A4.5	575.339	-0.5386	0.148638	-3.62356	0.00029057	0.0224492
ENSG00000184007	PTP4A2	3821.51	-0.549582	0.150434	-3.65329	0.000258897	0.0212812
ENSG00000177045	SIX5	1147.7	-0.550547	0.159312	-3.45577	0.000548716	0.032572
ENSG00000181135	ZNF707	248.2	-0.556445	0.161589	-3.44357	0.000574079	0.0332489
ENSG00000099953	MMP11	394.066	-0.55905	0.166194	-3.36383	0.000768677	0.0404616
ENSG00000162688	AGL	1922.17	-0.561072	0.155613	-3.60557	0.00031147	0.0231363
ENSG00000048140	TSPAN17	714.921	-0.569061	0.155234	-3.66582	0.000246543	0.020764
ENSG00000162591	MEGF6	2663.71	-0.5782	0.164094	-3.52359	0.000425739	0.0280065
ENSG00000131408	NR1H2	546.201	-0.578935	0.114137	-5.0723	3.93036e-07	0.000172705
ENSG00000197818	SLC9A8	345.874	-0.581234	0.170607	-3.40685	0.000657161	0.0368383
ENSG00000078124	ACER3	357.291	-0.584621	0.143515	-4.07358	4.62961e-05	0.00663676
ENSG00000184381	PLA2G6	585.387	-0.585108	0.159594	-3.66624	0.000246147	0.020764
ENSG00000021300	PLEKHB1	580.059	-0.59593	0.151507	-3.93335	8.37717e-05	0.00996045
ENSG00000054793	ATP9A	794.816	-0.605716	0.1753	-3.45531	0.000549663	0.032572
ENSG00000118242	MREG	242.551	-0.607347	0.17719	-3.42767	0.000608794	0.0345661
ENSG00000103489	XYLT1	499.848	-0.610647	0.172232	-3.54548	0.000391893	0.0264928
ENSG00000103710	RASL12	626.042	-0.611399	0.181932	-3.36058	0.000777779	0.0407286
ENSG00000148824	MTG1	378.982	-0.61202	0.144934	-4.22275	2.41342e-05	0.00435557
ENSG00000129173	E2F8	172.479	-0.612709	0.185408	-3.30465	0.00095095	0.046317
ENSG00000130749	ZC3H4	1091.66	-0.6186	0.182902	-3.38213	0.000719253	0.0386987
ENSG00000160796	NBEAL2	878.072	-0.622978	0.185659	-3.35549	0.000792252	0.041061
ENSG00000073350	LLGL2	1459.3	-0.62509	0.145409	-4.29883	1.71704e-05	0.00321357
ENSG00000137936	BCAR3	515.246	-0.626942	0.115817	-5.41322	6.19022e-08	4.03622e-05
ENSG00000198088	NUP62CL	165.772	-0.637332	0.184179	-3.4604	0.00053938	0.0325447
ENSG00000177000	MTHFR	582.811	-0.637991	0.193007	-3.30554	0.00094793	0.0462814
ENSG00000185340	GAS2L1	418.964	-0.6412	0.172557	-3.71588	0.000202498	0.0182727
ENSG00000196810	CTBP1-AS2	422.513	-0.64134	0.190112	-3.37349	0.00074222	0.0394802
ENSG00000116675	DNAJC6	439.77	-0.644727	0.190582	-3.38293	0.000717168	0.0386987
ENSG00000104361	NIPAL2	191.837	-0.646446	0.164691	-3.9252	8.66581e-05	0.0101951
ENSG00000198873	GRK5	442.235	-0.649204	0.183203	-3.54364	0.000394644	0.0265898
ENSG00000140104	C14orf79	246.911	-0.657327	0.19378	-3.39213	0.000693518	0.0378625
ENSG00000103381	CPPED1	279.074	-0.658748	0.166895	-3.94708	7.91095e-05	0.00957509
ENSG00000223768	LINC00205	396.359	-0.665152	0.148126	-4.49046	7.10695e-06	0.00167038
ENSG00000163520	FBLN2	4775.98	-0.665407	0.190478	-3.49335	0.000477003	0.029943
ENSG00000267080	ASB16-AS1	239.75	-0.666688	0.197887	-3.36904	0.000754309	0.0399132
ENSG00000092445	TYRO3	2870.32	-0.680087	0.133468	-5.0955	3.47824e-07	0.000159786
ENSG00000117602	RCAN3	536.758	-0.68125	0.174037	-3.91441	9.06267e-05	0.0102912
ENSG00000100307	CBX7	340.929	-0.690479	0.199838	-3.45519	0.000549908	0.032572
ENSG00000168806	LCMT2	232.104	-0.696013	0.194564	-3.57729	0.000347177	0.0243663
ENSG00000143126	CELSR2	1126.69	-0.700128	0.193248	-3.62295	0.000291257	0.0224492
ENSG00000123933	MXD4	856.897	-0.707404	0.206087	-3.43255	0.000597936	0.0343355
ENSG00000063176	SPHK2	540.32	-0.71092	0.1766	-4.02559	5.68333e-05	0.00778682
ENSG00000197256	KANK2	1499.32	-0.712521	0.202661	-3.51582	0.000438398	0.0284017
ENSG00000196922	ZNF252P	322.689	-0.715703	0.199669	-3.58445	0.000337793	0.0241804
ENSG00000139998	RAB15	501.737	-0.716866	0.212316	-3.3764	0.000734403	0.0392711
ENSG00000242732	RGAG4	778.328	-0.721637	0.144771	-4.98467	6.2069e-07	0.000256041
ENSG00000103042	SLC38A7	476.45	-0.726896	0.168584	-4.31177	1.61952e-05	0.00305938
ENSG00000050767	COL23A1	2612.58	-0.728661	0.207383	-3.51361	0.000442069	0.028548
ENSG00000013016	EHD3	506.376	-0.729341	0.165291	-4.41247	1.02197e-05	0.00222106
ENSG00000197599	CCDC154	101.984	-0.73557	0.222449	-3.30669	0.000944054	0.0462038
ENSG00000180921	FAM83H	2083.82	-0.749181	0.196143	-3.81956	0.000133692	0.0135116
ENSG00000168772	CXXC4	637.44	-0.749865	0.144095	-5.20396	1.95086e-07	9.66933e-05
ENSG00000196177	ACADSB	1218.43	-0.750758	0.172503	-4.35214	1.34815e-05	0.00267158
ENSG00000196659	TTC30B	149.978	-0.75994	0.223224	-3.40439	0.000663127	0.0368383
ENSG00000143845	ETNK2	365.501	-0.762014	0.170782	-4.46192	8.12271e-06	0.00184477
ENSG00000162551	ALPL	2903.29	-0.762139	0.213974	-3.56183	0.000368285	0.0251492
ENSG00000196781	TLE1	1300.67	-0.763899	0.19395	-3.93864	8.19432e-05	0.0098007
ENSG00000115414	FN1	40961.4	-0.779052	0.173597	-4.48771	7.19929e-06	0.00167264
ENSG00000239521	GATS	1080.95	-0.780348	0.206324	-3.78215	0.000155479	0.0153302
ENSG00000110786	PTPN5	873.772	-0.783278	0.213598	-3.66706	0.000245351	0.020764
ENSG00000112280	COL9A1	200.018	-0.786949	0.234904	-3.35009	0.000807862	0.0416146
ENSG00000215271	HOMEZ	534.478	-0.787363	0.16704	-4.71361	2.43365e-06	0.000768616
ENSG00000050165	DKK3	350.753	-0.793294	0.164742	-4.81537	1.46924e-06	0.000521012
ENSG00000187650	VMAC	156.092	-0.793467	0.202697	-3.91454	9.05782e-05	0.0102912
ENSG00000136720	HS6ST1	1235.5	-0.79687	0.229063	-3.47882	0.000503627	0.0312264
ENSG00000005884	ITGA3	474.739	-0.800009	0.206339	-3.87716	0.000105684	0.0113628
ENSG00000142794	NBPF3	221.051	-0.802757	0.244868	-3.27832	0.00104425	0.0498626
ENSG00000109654	TRIM2	549.812	-0.804805	0.222347	-3.61959	0.000295068	0.0224492
ENSG00000179627	ZBTB42	163.263	-0.805523	0.206525	-3.90036	9.60503e-05	0.0107649
ENSG00000143801	PSEN2	206.967	-0.805527	0.193037	-4.17291	3.00728e-05	0.00490211
ENSG00000128833	MYO5C	271.757	-0.808769	0.21694	-3.72808	0.000192943	0.0176468
ENSG00000099256	PRTFDC1	111.652	-0.815232	0.243934	-3.34203	0.000831695	0.0425596
ENSG00000071242	RPS6KA2	295.924	-0.816634	0.228096	-3.58022	0.000343305	0.0243147
ENSG00000105204	DYRK1B	318.1	-0.819866	0.148634	-5.516	3.46793e-08	2.41715e-05
ENSG00000148225	WDR31	130.904	-0.820558	0.239137	-3.43133	0.000600629	0.0343924
ENSG00000153071	DAB2	953.973	-0.827391	0.168837	-4.90053	9.55769e-07	0.000361275
ENSG00000169184	MN1	2012.61	-0.833099	0.192721	-4.32284	1.54036e-05	0.00299876
ENSG00000196700	ZNF512B	1039.19	-0.845621	0.171227	-4.93859	7.86884e-07	0.000318106
ENSG00000108639	SYNGR2	286.253	-0.847368	0.172594	-4.90962	9.12553e-07	0.000361275
ENSG00000142303	ADAMTS10	834.28	-0.847417	0.148307	-5.71392	1.10405e-08	9.70264e-06
ENSG00000166689	PLEKHA7	267.94	-0.849481	0.201073	-4.22474	2.39214e-05	0.00435557
ENSG00000163618	CADPS	113.251	-0.850208	0.242715	-3.50291	0.0004602	0.0293991
ENSG00000157502	MUM1L1	210.602	-0.851459	0.237957	-3.5782	0.000345969	0.0243661
ENSG00000188112	C6orf132	447.884	-0.854364	0.244663	-3.492	0.000479423	0.0300018
ENSG00000143469	SYT14	164.748	-0.872051	0.25955	-3.35986	0.00077983	0.0407305
ENSG00000197565	COL4A6	6209.72	-0.872535	0.236081	-3.69591	0.000219098	0.0191716
ENSG00000168243	GNG4	275.809	-0.873234	0.252696	-3.45567	0.000548924	0.032572
ENSG00000124160	NCOA5	448.866	-0.87762	0.243898	-3.59831	0.000320287	0.0235417
ENSG00000108984	MAP2K6	310.619	-0.877914	0.234072	-3.75062	0.000176399	0.0168187
ENSG00000128655	PDE11A	196.334	-0.881522	0.264569	-3.33192	0.000862483	0.0439128
ENSG00000158296	SLC13A3	117.175	-0.88308	0.24376	-3.62274	0.000291496	0.0224492
ENSG00000226752	PSMD5-AS1	330.406	-0.883317	0.193777	-4.55843	5.15371e-06	0.00135288
ENSG00000159714	ZDHHC1	139.089	-0.88491	0.223073	-3.96691	7.28112e-05	0.00910334
ENSG00000277639	RP11-295M3.4	147.322	-0.88781	0.227083	-3.90963	9.24373e-05	0.0104382
ENSG00000106012	IQCE	305.172	-0.888413	0.215329	-4.12583	3.69392e-05	0.00553076
ENSG00000136943	CTSV	3907.68	-0.89331	0.247105	-3.6151	0.000300237	0.0225602
ENSG00000162931	TRIM17	659.395	-0.909245	0.217372	-4.18289	2.87822e-05	0.00488887
ENSG00000066629	EML1	297.585	-0.911498	0.226558	-4.02325	5.74005e-05	0.00778682
ENSG00000254602	AP000662.4	451.881	-0.913535	0.235288	-3.88263	0.000103333	0.0112295
ENSG00000197457	STMN3	140.769	-0.919283	0.270342	-3.40044	0.000672774	0.0371405
ENSG00000183826	BTBD9	117.172	-0.919354	0.246928	-3.72316	0.000196746	0.0179137
ENSG00000109956	B3GAT1	231.329	-0.932217	0.284397	-3.27787	0.00104595	0.0498626
ENSG00000165879	FRAT1	83.4259	-0.934718	0.224388	-4.16564	3.10483e-05	0.00494158
ENSG00000137872	SEMA6D	1606.21	-0.93896	0.150166	-6.25282	4.03116e-10	6.26783e-07
ENSG00000106804	C5	101.111	-0.943772	0.234768	-4.02002	5.81926e-05	0.00784165
ENSG00000162817	C1orf115	129.781	-0.95687	0.290801	-3.29046	0.00100024	0.0482525
ENSG00000048740	CELF2	909.026	-0.968335	0.171515	-5.64577	1.64442e-08	1.32757e-05
ENSG00000145431	PDGFC	79.9419	-0.969439	0.269999	-3.59052	0.000330013	0.0239948
ENSG00000076555	ACACB	176.175	-0.972817	0.262172	-3.71061	0.000206762	0.0184109
ENSG00000205269	TMEM170B	158.366	-0.976621	0.247128	-3.95189	7.75375e-05	0.00949858
ENSG00000114626	ABTB1	220.17	-0.97895	0.247859	-3.94962	7.82755e-05	0.00953122
ENSG00000137310	TCF19	119.621	-0.979452	0.215495	-4.54512	5.49035e-06	0.00142277
ENSG00000132031	MATN3	215.877	-0.984188	0.283927	-3.46634	0.000527601	0.0322188
ENSG00000113790	EHHADH	157.584	-0.991435	0.249132	-3.97955	6.90453e-05	0.00872258
ENSG00000145911	N4BP3	332.899	-0.991641	0.253225	-3.91605	9.00109e-05	0.0102912
ENSG00000138190	EXOC6	173.072	-0.994221	0.203586	-4.88355	1.04192e-06	0.000382915
ENSG00000131941	RHPN2	912.88	-0.999108	0.249978	-3.99678	6.42099e-05	0.00837339
ENSG00000180537	RNF182	64.2745	-1.01427	0.294307	-3.44629	0.000568332	0.0330278
ENSG00000062282	DGAT2	135.723	-1.0258	0.265794	-3.85938	0.000113675	0.0120434
ENSG00000184809	B3GALT5-AS1	65.8456	-1.06107	0.317386	-3.34314	0.00082835	0.042496
ENSG00000112149	CD83	57.9702	-1.06527	0.275972	-3.86005	0.000113365	0.0120434
ENSG00000129514	FOXA1	461.123	-1.0778	0.287813	-3.74479	0.000180542	0.0170528
ENSG00000175538	KCNE3	90.655	-1.08562	0.315011	-3.44631	0.000568306	0.0330278
ENSG00000213888	LINC01521	134.673	-1.11045	0.28505	-3.89565	9.79359e-05	0.010868
ENSG00000169991	IFFO2	221.627	-1.11114	0.266576	-4.16819	3.07025e-05	0.00492532
ENSG00000136828	RALGPS1	253.784	-1.11748	0.251875	-4.43663	9.13771e-06	0.00201627
ENSG00000185483	ROR1	1285.51	-1.1187	0.323064	-3.46278	0.000534625	0.0324516
ENSG00000196116	TDRD7	79.6139	-1.12698	0.268934	-4.19052	2.78311e-05	0.00480811
ENSG00000146376	ARHGAP18	99.7579	-1.12756	0.233924	-4.82018	1.43432e-06	0.000517713
ENSG00000080644	CHRNA3	184.577	-1.13189	0.314084	-3.60378	0.000313627	0.0231363
ENSG00000272438	RP11-54O7.16	75.8306	-1.13785	0.31568	-3.60445	0.00031281	0.0231363
ENSG00000149090	PAMR1	118.248	-1.15161	0.316843	-3.63463	0.000278382	0.0221951
ENSG00000149970	CNKSR2	157.597	-1.15199	0.329696	-3.49409	0.00047568	0.029943
ENSG00000172572	PDE3A	180.963	-1.1537	0.315265	-3.65945	0.000252758	0.0211116
ENSG00000139970	RTN1	45.7587	-1.15599	0.347901	-3.32277	0.00089129	0.0445557
ENSG00000197971	MBP	113.514	-1.16176	0.336295	-3.4546	0.000551112	0.032572
ENSG00000139219	COL2A1	5506.07	-1.16875	0.220896	-5.29096	1.21679e-07	6.83194e-05
ENSG00000154556	SORBS2	140.782	-1.17053	0.354683	-3.3002	0.000966144	0.0467917
ENSG00000127831	VIL1	276.257	-1.17696	0.245514	-4.79384	1.63621e-06	0.00057022
ENSG00000057657	PRDM1	405.66	-1.18101	0.258169	-4.57455	4.77251e-06	0.00132146
ENSG00000125850	OVOL2	220.031	-1.18372	0.327144	-3.61834	0.000296493	0.0224492
ENSG00000178297	TMPRSS9	826.122	-1.18581	0.332373	-3.56769	0.000360136	0.0248444
ENSG00000147041	SYTL5	266.195	-1.21587	0.359523	-3.3819	0.000719869	0.0386987
ENSG00000091262	ABCC6	71.9313	-1.22143	0.29917	-4.08271	4.45127e-05	0.00642668
ENSG00000214562	NUTM2D	44.0717	-1.22182	0.314141	-3.88938	0.0001005	0.0109806
ENSG00000223764	RP11-54O7.3	573.371	-1.22903	0.360916	-3.40529	0.000660935	0.0368383
ENSG00000230699	RP11-54O7.1	241.431	-1.24471	0.325816	-3.8203	0.00013329	0.0135116
ENSG00000171992	SYNPO	120.517	-1.26355	0.265305	-4.76264	1.91072e-06	0.00064369
ENSG00000271581	XXbac-BPG248L24.12	179.473	-1.28329	0.351694	-3.64888	0.000263383	0.0214668
ENSG00000078725	BRINP1	267.616	-1.28932	0.288175	-4.47411	7.67309e-06	0.00176246
ENSG00000118473	SGIP1	57.4423	-1.29879	0.338693	-3.83472	0.000125708	0.0130304
ENSG00000235092	ID2-AS1	120.128	-1.3086	0.359733	-3.6377	0.000275087	0.0220694
ENSG00000157404	KIT	1963.94	-1.3423	0.324629	-4.13488	3.55144e-05	0.00535711
ENSG00000187889	C1orf168	322.3	-1.34506	0.371738	-3.61831	0.000296539	0.0224492
ENSG00000101846	STS	29.9313	-1.34697	0.372578	-3.61528	0.000300028	0.0225602
ENSG00000183508	FAM46C	56.794	-1.35571	0.298625	-4.53982	5.63027e-06	0.00144057
ENSG00000164855	TMEM184A	52.2678	-1.37165	0.405532	-3.38234	0.000718704	0.0386987
ENSG00000106078	COBL	243.479	-1.37478	0.26423	-5.20297	1.96132e-07	9.66933e-05
ENSG00000164124	TMEM144	165.217	-1.39843	0.311192	-4.49379	6.99668e-06	0.00167038
ENSG00000261150	EPPK1	48.5708	-1.41608	0.336176	-4.21232	2.52763e-05	0.00450554
ENSG00000110148	CCKBR	1664.28	-1.41797	0.353934	-4.00632	6.16714e-05	0.00809457
ENSG00000136883	KIF12	261.931	-1.4337	0.380044	-3.77246	0.000161645	0.0156332
ENSG00000143036	SLC44A3	40.4723	-1.45263	0.42616	-3.40864	0.000652871	0.036759
ENSG00000166963	MAP1A	86.0108	-1.46079	0.351891	-4.15127	3.30638e-05	0.00514091
ENSG00000105289	TJP3	222.4	-1.46937	0.349343	-4.2061	2.59812e-05	0.00456658
ENSG00000274588	DGKK	304.961	-1.49039	0.277306	-5.37455	7.67754e-08	4.84957e-05
ENSG00000072163	LIMS2	48.7418	-1.49376	0.339581	-4.39883	1.08838e-05	0.0022916
ENSG00000230487	PSMG3-AS1	76.8134	-1.49444	0.315514	-4.73653	2.17411e-06	0.000708795
ENSG00000135437	RDH5	25.2481	-1.53157	0.410159	-3.73408	0.000188402	0.0174686
ENSG00000007062	PROM1	296.149	-1.53996	0.351285	-4.38379	1.16633e-05	0.00239898
ENSG00000129595	EPB41L4A	269.8	-1.54319	0.277676	-5.55752	2.73629e-08	2.04847e-05
ENSG00000129654	FOXJ1	174.736	-1.56267	0.379769	-4.11478	3.87541e-05	0.00571779
ENSG00000135318	NT5E	30.0606	-1.57459	0.448337	-3.51206	0.000444648	0.0286232
ENSG00000255418	RP11-266A24.1	30.7496	-1.57972	0.457509	-3.45287	0.000554655	0.0326858
ENSG00000106069	CHN2	56.3989	-1.59223	0.378102	-4.21112	2.54109e-05	0.00450554
ENSG00000115461	IGFBP5	240.609	-1.60135	0.409069	-3.91462	9.05461e-05	0.0102912
ENSG00000188833	ENTPD8	27.5807	-1.60332	0.444347	-3.60826	0.000308258	0.0229919
ENSG00000131620	ANO1	103.694	-1.62389	0.360502	-4.50453	6.65208e-06	0.00161998
ENSG00000135898	GPR55	63.7804	-1.64245	0.446774	-3.67623	0.000236702	0.020291
ENSG00000138449	SLC40A1	517.434	-1.65205	0.357522	-4.62084	3.82189e-06	0.00108805
ENSG00000126016	AMOT	1511.81	-1.67558	0.250695	-6.68375	2.329e-11	4.7076e-08
ENSG00000118946	PCDH17	336.554	-1.68833	0.294385	-5.73512	9.74418e-09	9.2903e-06
ENSG00000135773	CAPN9	120.954	-1.70496	0.357099	-4.77447	1.80184e-06	0.000617299
ENSG00000256340	ABCC6P1	55.8341	-1.7345	0.435201	-3.98552	6.73324e-05	0.00861386
ENSG00000164161	HHIP	216.701	-1.73939	0.30775	-5.65194	1.58649e-08	1.32757e-05
ENSG00000162374	ELAVL4	33.4709	-1.74016	0.496854	-3.50236	0.000461161	0.0293991
ENSG00000197705	KLHL14	163.344	-1.74783	0.398145	-4.38994	1.13383e-05	0.0023627
ENSG00000198569	SLC34A3	26.4687	-1.75115	0.500103	-3.50157	0.00046252	0.0293991
ENSG00000152315	KCNK13	64.1184	-1.79411	0.517223	-3.46872	0.000522936	0.0320306
ENSG00000138670	RASGEF1B	97.0139	-1.81819	0.370918	-4.90187	9.49266e-07	0.000361275
ENSG00000259974	LINC00261	2049.63	-1.8329	0.386868	-4.73779	2.16057e-06	0.000708795
ENSG00000189431	RASSF10	76.4494	-1.90847	0.442164	-4.3162	1.58736e-05	0.00302692
ENSG00000228835	AC012123.1	99.6172	-1.91479	0.413894	-4.62627	3.72303e-06	0.00108805
ENSG00000197766	CFD	17.8102	-1.96991	0.530307	-3.71465	0.000203483	0.01828
ENSG00000164125	FAM198B	130.052	-2.08714	0.47628	-4.38218	1.17498e-05	0.00239898
ENSG00000267530	AC006273.5	33.0314	-2.10518	0.460807	-4.56846	4.91312e-06	0.00132412
ENSG00000117971	CHRNB4	180.592	-2.1191	0.39978	-5.30067	1.15376e-07	6.66315e-05
ENSG00000158806	NPM2	11.4349	-2.12556	0.624379	-3.40428	0.000663391	0.0368383
ENSG00000013619	MAMLD1	24.879	-2.13557	0.604876	-3.53058	0.000414648	0.0274796
ENSG00000186051	TAL2	17.5389	-2.15735	0.611718	-3.52671	0.000420761	0.0277936
ENSG00000152910	CNTNAP4	27.6329	-2.18364	0.501281	-4.35613	1.32383e-05	0.00264937
ENSG00000149654	CDH22	103.59	-2.21225	0.468665	-4.72032	2.35477e-06	0.000755509
ENSG00000221866	PLXNA4	108.369	-2.22115	0.393871	-5.63928	1.70766e-08	1.32757e-05
ENSG00000279930	LA16c-312E8.4	29.884	-2.22432	0.613532	-3.62543	0.000288479	0.0224492
ENSG00000197415	VEPH1	21.7041	-2.23817	0.591131	-3.78625	0.000152939	0.0151537
ENSG00000180044	C3orf80	15.7202	-2.41021	0.577273	-4.17516	2.97772e-05	0.00490211
ENSG00000114654	EFCC1	25.7161	-2.50077	0.696444	-3.59077	0.000329708	0.0239948
ENSG00000175556	LONRF3	11.8339	-2.7232	0.720895	-3.77753	0.000158393	0.0154667
ENSG00000206538	VGLL3	8.06692	-2.73921	0.834322	-3.28316	0.00102652	0.049285
ENSG00000109705	NKX3-2	44.3722	-2.86996	0.554677	-5.17411	2.28994e-07	0.000110206
ENSG00000148704	VAX1	8.04284	-2.9584	0.828576	-3.57046	0.000356358	0.024668
ENSG00000279725	RP11-288A5.2	27.7054	-2.99868	0.778463	-3.85205	0.000117133	0.0122674
ENSG00000186766	FOXI2	133.661	-3.11497	0.786511	-3.96049	7.47948e-05	0.00927501
ENSG00000268603	RP11-316O14.1	10.9723	-4.48381	1.30067	-3.44731	0.00056619	0.0330278
ENSG00000259937	RP11-438D14.2	8.33106	-4.72352	1.40203	-3.36906	0.00075426	0.0399132
ENSG00000147883	CDKN2B	7.59539	-5.00646	1.33852	-3.74029	0.000183809	0.0172006
ENSG00000260075	NSFP1	7.94267	-5.64371	1.63768	-3.44615	0.000568629	0.0330278

## Sheet: D5WB vs D5
Gene ID	Gene Symbol	baseMean	log2FoldChange	lfcSE	stat	pvalue	padj
ENSG00000163288	GABRB1	6.11078	7.05261	1.59531	4.42084	9.83168e-06	0.00066849
ENSG00000260918	RP11-731J8.2	14.3105	6.3747	1.36036	4.68602	2.78564e-06	0.000238713
ENSG00000174944	P2RY14	7.39634	6.37345	1.44147	4.42149	9.80224e-06	0.00066849
ENSG00000234224	TMEM229A	7.69821	6.15331	1.38585	4.44012	8.99104e-06	0.000625692
ENSG00000171564	FGB	5.8251	5.9977	1.67169	3.5878	0.00033348	0.0105102
ENSG00000106004	HOXA5	7.16699	5.49577	1.45973	3.76491	0.000166608	0.00614691
ENSG00000198353	HOXC4	10.4064	5.09475	0.985365	5.17042	2.33572e-07	3.00858e-05
ENSG00000225098	BCRP1	8.45304	5.05612	1.27962	3.95127	7.77379e-05	0.00337333
ENSG00000012124	CD22	9.25245	4.88606	1.03582	4.71708	2.39254e-06	0.000212947
ENSG00000120094	HOXB1	2600.97	4.87287	0.780595	6.2425	4.30633e-10	1.24034e-07
ENSG00000124203	ZNF831	11.7763	4.85645	1.44611	3.35828	0.00078428	0.0202798
ENSG00000259007	RP11-463J10.3	5.80273	4.81863	1.25374	3.84342	0.000121331	0.00482025
ENSG00000233429	HOTAIRM1	999.415	4.7133	0.396602	11.8842	1.42991e-32	2.96535e-28
ENSG00000105991	HOXA1	682.526	4.69481	0.418761	11.2112	3.59392e-29	3.72654e-25
ENSG00000253552	HOXA-AS2	142.178	4.45083	0.526117	8.45977	2.67911e-17	5.55593e-14
ENSG00000153822	KCNJ16	7.37177	4.41206	1.15041	3.83521	0.000125457	0.00493685
ENSG00000176320	RP11-404O13.5	10.2976	4.37211	1.41502	3.08978	0.00200302	0.0401339
ENSG00000224413	AP001476.2	6.61706	4.362	1.10727	3.93941	8.16837e-05	0.00350716
ENSG00000168542	COL3A1	106.144	4.24434	1.12254	3.781	0.000156198	0.00586817
ENSG00000197576	HOXA4	6.99224	4.20868	1.093	3.85059	0.000117835	0.00470842
ENSG00000250742	RP11-834C11.4	248.059	4.18763	1.08113	3.8734	0.000107329	0.00435588
ENSG00000138823	MTTP	20.7828	4.13027	0.924181	4.46912	7.85435e-06	0.000555916
ENSG00000104368	PLAT	77.688	4.11924	0.571544	7.20722	5.71054e-13	3.70079e-10
ENSG00000105997	HOXA3	119.261	3.92462	0.470248	8.34584	7.07082e-17	1.33304e-13
ENSG00000052850	ALX4	52.7495	3.85193	0.58469	6.58798	4.45859e-11	1.81298e-08
ENSG00000250799	PRODH2	5.8022	3.85178	1.17504	3.278	0.00104546	0.0248918
ENSG00000108511	HOXB6	32.8136	3.84296	0.895069	4.29348	1.75898e-05	0.00106349
ENSG00000231213	PLSCR5	46.6568	3.79564	0.990906	3.83047	0.000127897	0.00499496
ENSG00000205678	TECRL	27.1685	3.78787	0.621388	6.09582	1.0888e-09	2.65641e-07
ENSG00000265174	CTD-2124B20.3	41.577	3.69949	0.762845	4.8496	1.23712e-06	0.000127007
ENSG00000152580	IGSF10	58.7496	3.65106	0.56001	6.51964	7.04746e-11	2.65728e-08
ENSG00000250654	RP11-834C11.7	9.87803	3.63455	0.865888	4.19748	2.69898e-05	0.00150867
ENSG00000254226	CTB-12O2.1	33.715	3.5899	0.539118	6.65884	2.75989e-11	1.19239e-08
ENSG00000134548	SPX	90.3462	3.56916	0.337598	10.5722	4.00973e-26	2.77179e-22
ENSG00000266439	RN7SL493P	19.8355	3.48972	0.673783	5.1793	2.22723e-07	2.89428e-05
ENSG00000148702	HABP2	14.8672	3.4765	0.728346	4.77314	1.81375e-06	0.00017254
ENSG00000137809	ITGA11	26.3709	3.44244	0.722306	4.7659	1.88012e-06	0.000176425
ENSG00000162989	KCNJ3	50.2989	3.41583	0.633401	5.39285	6.93497e-08	1.02357e-05
ENSG00000175329	ISX	10.9782	3.39302	0.935713	3.62614	0.000287693	0.00944016
ENSG00000122176	FMOD	1525.56	3.39161	0.551885	6.14549	7.97152e-10	2.06642e-07
ENSG00000105996	HOXA2	67.1049	3.35692	0.449916	7.46122	8.57261e-14	8.46566e-11
ENSG00000224063	AC007319.1	46.4441	3.32439	0.699222	4.75442	1.99015e-06	0.000184249
ENSG00000261143	ADAMTS7P3	18.7275	3.31518	0.630651	5.25676	1.46615e-07	2.00882e-05
ENSG00000132437	DDC	6.14739	3.30766	1.09589	3.01824	0.00254246	0.0479323
ENSG00000042062	FAM65C	132.677	3.20614	0.392468	8.16917	3.10519e-16	4.95349e-13
ENSG00000181541	MAB21L2	24.0795	3.17145	0.694978	4.56339	5.0335e-06	0.000382362
ENSG00000094755	GABRP	31.9252	3.15175	0.554098	5.68807	1.28486e-08	2.23911e-06
ENSG00000225329	LHFPL3-AS2	19.0645	3.11427	0.586502	5.30991	1.09677e-07	1.54727e-05
ENSG00000167711	SERPINF2	132.662	3.08567	0.343892	8.97279	2.89096e-19	1.19906e-15
ENSG00000188783	PRELP	159.407	3.05507	0.403527	7.57092	3.7058e-14	3.84254e-11
ENSG00000183273	CCDC60	8.1796	3.04284	0.858714	3.54348	0.000394881	0.0120604
ENSG00000128285	MCHR1	17.7901	3.0316	0.739194	4.10122	4.10972e-05	0.00205863
ENSG00000165966	PDZRN4	39.6428	3.02494	0.741306	4.08055	4.49292e-05	0.0021975
ENSG00000277360	AC009108.2	25.586	2.99434	0.881501	3.39687	0.000681617	0.0183338
ENSG00000247809	NR2F2-AS1	11.0538	2.97164	0.697059	4.26311	2.016e-05	0.00118772
ENSG00000135406	PRPH	80.855	2.96829	0.482342	6.15392	7.55895e-10	1.98427e-07
ENSG00000175745	NR2F1	354.486	2.94834	0.590006	4.99713	5.819e-07	6.52294e-05
ENSG00000125869	LAMP5	16.2722	2.91686	0.548824	5.31474	1.06808e-07	1.51711e-05
ENSG00000165556	CDX2	297.287	2.90418	0.351271	8.26763	1.36652e-16	2.36158e-13
ENSG00000172020	GAP43	39.645	2.9004	0.495299	5.85586	4.74543e-09	1.00419e-06
ENSG00000103241	FOXF1	622.73	2.88054	0.619435	4.65027	3.31505e-06	0.000272808
ENSG00000112562	SMOC2	58.1983	2.87669	0.657735	4.37363	1.22199e-05	0.000799423
ENSG00000205611	LINC01597	8.0198	2.86881	0.94368	3.04002	0.00236562	0.045702
ENSG00000185002	RFX6	25.4478	2.85808	0.520943	5.48635	4.10329e-08	6.30327e-06
ENSG00000146674	IGFBP3	253.741	2.83658	0.688015	4.12285	3.74217e-05	0.00190676
ENSG00000135480	KRT7	8.5607	2.83282	0.846041	3.34832	0.000813018	0.0207896
ENSG00000160097	FNDC5	762.483	2.81711	0.385293	7.31161	2.63969e-13	1.95507e-10
ENSG00000183779	ZNF703	3179.53	2.80002	0.791849	3.53606	0.000406147	0.0122959
ENSG00000152578	GRIA4	13.0176	2.79802	0.878661	3.18442	0.00145046	0.0317295
ENSG00000005020	SKAP2	401.307	2.75675	0.350073	7.87477	3.41359e-15	3.93284e-12
ENSG00000130829	DUSP9	40.7286	2.73112	0.456401	5.98404	2.17675e-09	5.07207e-07
ENSG00000143184	XCL1	8.45969	2.70665	0.810474	3.33959	0.000839025	0.0211742
ENSG00000265944	LINC01387	9.18904	2.7059	0.820574	3.29758	0.000975233	0.0237075
ENSG00000137462	TLR2	8.23736	2.69665	0.887153	3.03967	0.00236839	0.045702
ENSG00000176971	FIBIN	7.48662	2.67113	0.792277	3.37147	0.000747688	0.0196025
ENSG00000120068	HOXB8	13.5871	2.63514	0.740865	3.55685	0.000375329	0.0115827
ENSG00000164764	SBSPON	57.4443	2.63124	0.555386	4.73767	2.16186e-06	0.000195586
ENSG00000167780	SOAT2	31.1704	2.60154	0.558538	4.65776	3.1967e-06	0.000265172
ENSG00000180210	F2	44.4964	2.59928	0.449825	5.77843	7.53998e-09	1.5035e-06
ENSG00000128262	POM121L9P	11.3266	2.5694	0.699491	3.67325	0.000239487	0.00820905
ENSG00000178597	PSAPL1	90.3737	2.5668	0.491282	5.2247	1.74438e-07	2.34903e-05
ENSG00000185551	NR2F2	214.811	2.55607	0.390957	6.53799	6.23504e-11	2.39449e-08
ENSG00000048052	HDAC9	37.365	2.55424	0.58257	4.38444	1.16287e-05	0.00076801
ENSG00000179981	TSHZ1	280.584	2.54309	0.43902	5.79265	6.92856e-09	1.40867e-06
ENSG00000173068	BNC2	344.994	2.53706	0.577843	4.39056	1.13058e-05	0.000749074
ENSG00000205502	C2CD4B	29.1907	2.51673	0.706583	3.56183	0.000368275	0.011416
ENSG00000164116	GUCY1A3	500.896	2.50765	0.766792	3.27032	0.00107427	0.025345
ENSG00000254774	RP11-148O21.3	9.44978	2.49008	0.604717	4.11776	3.82579e-05	0.00193984
ENSG00000167779	IGFBP6	507.903	2.44058	0.273762	8.91497	4.87941e-19	1.68649e-15
ENSG00000121039	RDH10	1055.16	2.4394	0.382063	6.38482	1.71604e-10	5.53546e-08
ENSG00000179603	GRM8	16.2853	2.42934	0.699683	3.47207	0.000516468	0.0147528
ENSG00000255518	RP11-148O21.4	10.6469	2.42419	0.675343	3.58957	0.000331229	0.0104747
ENSG00000147465	STAR	240.413	2.41612	0.60342	4.00403	6.22712e-05	0.00282578
ENSG00000169436	COL22A1	753.929	2.41471	0.623428	3.87327	0.000107383	0.00435588
ENSG00000189056	RELN	2685.09	2.39874	0.593604	4.04098	5.32281e-05	0.00249175
ENSG00000011083	SLC6A7	16.587	2.37825	0.625136	3.80437	0.000142164	0.00543947
ENSG00000168952	STXBP6	152.283	2.3614	0.298727	7.90487	2.68205e-15	3.47628e-12
ENSG00000235910	APOA1-AS	19.811	2.34612	0.542343	4.3259	1.5191e-05	0.000946777
ENSG00000197580	BCO2	98.5921	2.33617	0.37265	6.26907	3.63204e-10	1.09161e-07
ENSG00000276644	DACH1	84.1586	2.3038	0.35997	6.39997	1.55413e-10	5.1983e-08
ENSG00000246541	RP11-363G15.2	13.2565	2.30241	0.59994	3.83773	0.000124179	0.00489665
ENSG00000118137	APOA1	166.618	2.29714	0.343514	6.6872	2.27488e-11	1.02557e-08
ENSG00000145244	CORIN	18.6624	2.29185	0.536514	4.27174	1.93953e-05	0.0011492
ENSG00000162624	LHX8	14.2326	2.28423	0.662235	3.44928	0.000562092	0.0157645
ENSG00000073150	PANX2	401.794	2.28086	0.306923	7.43139	1.07463e-13	1.01299e-10
ENSG00000186469	GNG2	1086.45	2.28012	0.639232	3.56697	0.000361128	0.011228
ENSG00000138944	KIAA1644	40.0457	2.22236	0.561751	3.95614	7.61716e-05	0.00332557
ENSG00000157111	TMEM171	14.04	2.21757	0.549128	4.03834	5.38297e-05	0.00249736
ENSG00000213931	HBE1	32.9793	2.19105	0.473604	4.62633	3.72204e-06	0.000298022
ENSG00000108231	LGI1	156.205	2.1808	0.537747	4.05545	5.00389e-05	0.00238006
ENSG00000189292	FAM150B	46.2748	2.17586	0.462337	4.70621	2.52359e-06	0.000221755
ENSG00000166669	ATF7IP2	1718.6	2.142	0.516089	4.15044	3.31832e-05	0.00175549
ENSG00000253356	RP11-90P5.2	28.0076	2.13983	0.525818	4.06953	4.71087e-05	0.00227195
ENSG00000134595	SOX3	84.5883	2.13645	0.513228	4.16277	3.14405e-05	0.00167141
ENSG00000223518	CSNK1A1P1	22.7369	2.12156	0.625693	3.39073	0.000697059	0.0185836
ENSG00000179111	HES7	880.21	2.10864	0.65166	3.23581	0.001213	0.0279153
ENSG00000146038	DCDC2	23.3242	2.10037	0.479294	4.38222	1.17474e-05	0.000773387
ENSG00000164488	DACT2	27.8322	2.08327	0.405297	5.1401	2.74597e-07	3.43048e-05
ENSG00000183454	GRIN2A	490.587	2.08259	0.596256	3.49278	0.000478014	0.0138065
ENSG00000106631	MYL7	1028.04	2.07801	0.653235	3.18111	0.00146713	0.0319258
ENSG00000260027	HOXB7	14.4716	2.076	0.682081	3.04363	0.00233739	0.045344
ENSG00000061918	GUCY1B3	322.226	2.05628	0.302601	6.79533	1.08064e-11	5.46595e-09
ENSG00000198798	MAGEB3	34.4949	2.05362	0.544914	3.76871	0.000164092	0.00608756
ENSG00000135960	EDAR	104.419	2.0392	0.604361	3.37414	0.000740468	0.0194624
ENSG00000164106	SCRG1	14.9504	2.02377	0.565169	3.58082	0.000342522	0.0107462
ENSG00000177875	CCDC184	51.2378	2.01009	0.571663	3.51621	0.000437755	0.0129503
ENSG00000137571	SLCO5A1	39.184	1.98194	0.437197	4.53329	5.80726e-06	0.00043011
ENSG00000140968	IRF8	17.0359	1.97813	0.644816	3.06773	0.00215689	0.0424665
ENSG00000241388	HNF1A-AS1	40.904	1.95112	0.516848	3.77504	0.000159985	0.0059565
ENSG00000258334	RP11-161H23.9	24.9457	1.93856	0.562516	3.44622	0.000568483	0.0158457
ENSG00000091986	CCDC80	120.374	1.9218	0.424341	4.52889	5.9293e-06	0.000436035
ENSG00000172346	CSDC2	56.912	1.91783	0.399561	4.79984	1.58794e-06	0.000156813
ENSG00000004866	ST7	323.694	1.91751	0.277476	6.91056	4.82751e-12	2.70576e-09
ENSG00000135917	SLC19A3	24.0952	1.89705	0.468959	4.04523	5.22707e-05	0.00245803
ENSG00000235314	LINC00957	25.3097	1.88753	0.382474	4.93506	8.01254e-07	8.65438e-05
ENSG00000116711	PLA2G4A	46.209	1.88054	0.450282	4.17637	2.96204e-05	0.00161417
ENSG00000147041	SYTL5	266.195	1.8596	0.336501	5.52628	3.27091e-08	5.17803e-06
ENSG00000005102	MEOX1	24.1248	1.85075	0.593314	3.11934	0.00181254	0.0372901
ENSG00000091704	CPA1	72.6662	1.84324	0.488153	3.77596	0.000159395	0.00594522
ENSG00000120708	TGFBI	615.818	1.82724	0.319772	5.71418	1.10237e-08	1.97078e-06
ENSG00000170921	TANC2	856.485	1.81768	0.331799	5.47824	4.29567e-08	6.52084e-06
ENSG00000185008	ROBO2	250.055	1.80128	0.399924	4.50404	6.66722e-06	0.000483443
ENSG00000136997	MYC	241.554	1.79251	0.465131	3.85378	0.000116309	0.00465639
ENSG00000182179	UBA7	135.912	1.78939	0.31817	5.624	1.86582e-08	3.12044e-06
ENSG00000109255	NMU	411.636	1.78741	0.234513	7.62181	2.50151e-14	2.73033e-11
ENSG00000125851	PCSK2	26.0799	1.78724	0.517783	3.45171	0.000557045	0.0156744
ENSG00000137877	SPTBN5	159.558	1.78677	0.351498	5.08329	3.70955e-07	4.49875e-05
ENSG00000152137	HSPB8	269.367	1.78329	0.304454	5.85735	4.70319e-09	1.00419e-06
ENSG00000123243	ITIH5	268.901	1.78209	0.246473	7.23036	4.81718e-13	3.32996e-10
ENSG00000106633	GCK	205.491	1.77754	0.332963	5.33854	9.36976e-08	1.34937e-05
ENSG00000100593	ISM2	16.0426	1.76921	0.539307	3.28052	0.00103618	0.024756
ENSG00000137463	MGARP	21.3392	1.7563	0.49651	3.5373	0.000404243	0.0122561
ENSG00000121207	LRAT	201.735	1.74918	0.403322	4.33693	1.44488e-05	0.00091633
ENSG00000140836	ZFHX3	162.301	1.74361	0.42033	4.1482	3.35103e-05	0.0017638
ENSG00000074410	CA12	80.5107	1.74009	0.442724	3.93043	8.47945e-05	0.00361825
ENSG00000187513	GJA4	231.894	1.73432	0.213277	8.1318	4.22971e-16	5.84771e-13
ENSG00000163661	PTX3	20.2726	1.72821	0.4732	3.65219	0.000260018	0.00878218
ENSG00000106927	AMBP	32.9618	1.72586	0.334768	5.1554	2.53085e-07	3.20028e-05
ENSG00000163501	IHH	193.05	1.71945	0.363051	4.73611	2.17862e-06	0.000195586
ENSG00000168874	ATOH8	70.2813	1.71723	0.365298	4.7009	2.59019e-06	0.000225117
ENSG00000013725	CD6	29.3775	1.71141	0.410853	4.1655	3.10666e-05	0.00165619
ENSG00000156150	ALX3	61.0414	1.70691	0.314946	5.4197	5.97007e-08	8.90701e-06
ENSG00000118194	TNNT2	271.48	1.70364	0.359401	4.74023	2.13472e-06	0.000194934
ENSG00000170390	DCLK2	32.9636	1.69974	0.422502	4.02304	5.74511e-05	0.00264173
ENSG00000121743	GJA3	34.0657	1.69087	0.538265	3.14133	0.0016818	0.0353628
ENSG00000149021	SCGB1A1	573.086	1.69087	0.34334	4.92476	8.44638e-07	9.0757e-05
ENSG00000255446	CTD-2531D15.4	149.82	1.6854	0.484844	3.47616	0.000508645	0.0145493
ENSG00000099869	IGF2-AS	123.676	1.68075	0.486484	3.45488	0.000550535	0.0155333
ENSG00000157303	SUSD3	27.35	1.67099	0.464403	3.59814	0.000320504	0.0102121
ENSG00000163864	NMNAT3	32.178	1.67033	0.391083	4.27103	1.94571e-05	0.00114958
ENSG00000198821	CD247	39.561	1.6628	0.488234	3.40574	0.000659854	0.017841
ENSG00000168334	XIRP1	38.622	1.65516	0.394248	4.19826	2.68976e-05	0.00150757
ENSG00000274021	RP11-823E8.3	316.177	1.62817	0.450087	3.61745	0.000297516	0.00968394
ENSG00000137860	SLC28A2	225.004	1.60873	0.373131	4.31143	1.62204e-05	0.000998158
ENSG00000165644	COMTD1	69.9746	1.60529	0.336016	4.77742	1.77556e-06	0.000169964
ENSG00000060718	COL11A1	938.889	1.59406	0.276593	5.7632	8.25328e-09	1.58478e-06
ENSG00000196503	ARL9	24.0928	1.58896	0.51804	3.06725	0.00216039	0.0424665
ENSG00000169715	MT1E	685.627	1.58307	0.233174	6.78919	1.12761e-11	5.56772e-09
ENSG00000134323	MYCN	3281.91	1.57977	0.21555	7.32905	2.31798e-13	1.78038e-10
ENSG00000122691	TWIST1	816.903	1.57808	0.412927	3.8217	0.000132534	0.00511825
ENSG00000112902	SEMA5A	256.339	1.55633	0.430271	3.6171	0.000297924	0.00968394
ENSG00000249853	HS3ST5	32.3968	1.55166	0.380748	4.07528	4.59588e-05	0.00223207
ENSG00000163359	COL6A3	133.012	1.55035	0.385513	4.02152	5.78243e-05	0.00264715
ENSG00000184371	CSF1	114.56	1.54203	0.350029	4.40545	1.05562e-05	0.000707381
ENSG00000160712	IL6R	31.9029	1.53337	0.482641	3.17705	0.00148784	0.0322406
ENSG00000134138	MEIS2	4367.45	1.5268	0.378006	4.0391	5.36564e-05	0.0024949
ENSG00000125144	MT1G	711.125	1.51729	0.297666	5.09727	3.4458e-07	4.22834e-05
ENSG00000150893	FREM2	1263.64	1.51624	0.362248	4.18565	2.84348e-05	0.00156813
ENSG00000159556	ISL2	23.8541	1.51334	0.407305	3.71549	0.000202813	0.00723914
ENSG00000233101	HOXB-AS3	165.968	1.51243	0.375888	4.02363	5.73091e-05	0.00264106
ENSG00000167173	C15orf39	1365.6	1.5117	0.349468	4.32573	1.52028e-05	0.000946777
ENSG00000162496	DHRS3	325.063	1.50639	0.382791	3.93529	8.30969e-05	0.00355312
ENSG00000224596	ZMIZ1-AS1	24.0741	1.49554	0.406068	3.68299	0.000230518	0.00803442
ENSG00000186470	BTN3A2	128.9	1.49504	0.283438	5.27466	1.33001e-07	1.85112e-05
ENSG00000178726	THBD	75.7259	1.48211	0.436841	3.39278	0.000691863	0.0185373
ENSG00000237187	NR2F1-AS1	75.4361	1.47789	0.402148	3.67499	0.000237858	0.00819165
ENSG00000265666	RARA-AS1	48.9784	1.47702	0.344496	4.28747	1.80718e-05	0.0010863
ENSG00000158286	RNF207	158.488	1.47521	0.256955	5.74112	9.40505e-09	1.75713e-06
ENSG00000152402	GUCY1A2	69.1996	1.46843	0.309159	4.74977	2.03649e-06	0.000187701
ENSG00000189184	PCDH18	737.885	1.46689	0.304253	4.82127	1.42647e-06	0.000144303
ENSG00000278919	AP006285.2	62.9004	1.46534	0.345359	4.24295	2.20605e-05	0.00127791
ENSG00000270562	RP11-154H23.3	20.7536	1.46396	0.45035	3.25073	0.0011511	0.0267319
ENSG00000064042	LIMCH1	286.841	1.46003	0.331441	4.40509	1.05742e-05	0.000707381
ENSG00000165323	FAT3	543.845	1.45934	0.358053	4.07576	4.5865e-05	0.00223207
ENSG00000156427	FGF18	24.8363	1.45304	0.412983	3.5184	0.000434154	0.0129467
ENSG00000125148	MT2A	1037.48	1.45235	0.279605	5.19427	2.05522e-07	2.71473e-05
ENSG00000124212	PTGIS	4112.12	1.4472	0.314568	4.60061	4.21249e-06	0.000330904
ENSG00000168490	PHYHIP	32.1712	1.44687	0.454173	3.18572	0.00144395	0.0316205
ENSG00000143162	CREG1	2262.31	1.44019	0.251126	5.73494	9.75496e-09	1.80623e-06
ENSG00000031081	ARHGAP31	267.814	1.43919	0.343925	4.1846	2.85665e-05	0.00156813
ENSG00000204267	TAP2	41.494	1.43726	0.373892	3.84405	0.000121021	0.00481715
ENSG00000130675	MNX1	183.475	1.42946	0.360623	3.96385	7.37495e-05	0.00324717
ENSG00000168505	GBX2	75.0279	1.42648	0.354677	4.02192	5.77257e-05	0.00264715
ENSG00000185432	METTL7A	200.436	1.41844	0.35484	3.99742	6.40368e-05	0.00289955
ENSG00000108924	HLF	46.5417	1.4038	0.422181	3.3251	0.00088387	0.0219517
ENSG00000240583	AQP1	47.7827	1.40085	0.384685	3.64155	0.000270996	0.00903525
ENSG00000144476	ACKR3	111.306	1.39326	0.331215	4.20651	2.59343e-05	0.00146148
ENSG00000130513	GDF15	292.486	1.39264	0.296994	4.68912	2.74382e-06	0.000237089
ENSG00000272817	RP11-402D21.2	23.1926	1.39252	0.445137	3.12829	0.00175828	0.0364633
ENSG00000250686	RP1-240B8.3	49.482	1.385	0.429453	3.22503	0.00125961	0.028611
ENSG00000223749	MIR503HG	68.0047	1.37819	0.337518	4.08332	4.43967e-05	0.00217851
ENSG00000156466	GDF6	46.1741	1.37209	0.37605	3.6487	0.000263566	0.00883011
ENSG00000168734	PKIG	1437.84	1.365	0.213845	6.38313	1.735e-10	5.53546e-08
ENSG00000143153	ATP1B1	935.456	1.35632	0.206568	6.56598	5.16921e-11	2.0322e-08
ENSG00000112964	GHR	60.8121	1.34585	0.412422	3.26327	0.00110134	0.025815
ENSG00000159674	SPON2	63.4275	1.34343	0.399045	3.36662	0.00076096	0.01985
ENSG00000232021	LEF1-AS1	185.723	1.3422	0.353995	3.79157	0.000149696	0.00568571
ENSG00000249859	PVT1	163.064	1.34101	0.254429	5.27066	1.35935e-07	1.87935e-05
ENSG00000138134	STAMBPL1	114.647	1.33652	0.320809	4.1661	3.09852e-05	0.00165619
ENSG00000167617	CDC42EP5	117.042	1.33591	0.292381	4.56908	4.89872e-06	0.000373491
ENSG00000262655	SPON1	1445.56	1.32595	0.371116	3.57289	0.000353065	0.0110435
ENSG00000260719	AC009133.17	121.767	1.32417	0.330001	4.01263	6.00456e-05	0.00273676
ENSG00000233718	MYCNOS	109.443	1.3201	0.409557	3.22324	0.0012675	0.0286958
ENSG00000142149	HUNK	321.878	1.31562	0.332058	3.96202	7.43174e-05	0.00326524
ENSG00000198848	CES1	188.621	1.31423	0.300588	4.37222	1.2299e-05	0.000802065
ENSG00000228624	RP3-399L15.3	56.5454	1.31219	0.308603	4.25203	2.11844e-05	0.0012306
ENSG00000154620	TMSB4Y	19.1139	1.3042	0.41914	3.11162	0.00186065	0.0378512
ENSG00000131016	AKAP12	3436.33	1.30137	0.290367	4.48179	7.40185e-06	0.00053114
ENSG00000152601	MBNL1	58.1517	1.30099	0.302635	4.29889	1.71656e-05	0.001047
ENSG00000202314	SNORD6	19.7211	1.30001	0.428672	3.03264	0.00242422	0.0463777
ENSG00000138795	LEF1	6242.97	1.29846	0.233997	5.54904	2.87246e-08	4.58224e-06
ENSG00000144802	NFKBIZ	331.867	1.29552	0.226818	5.7117	1.11851e-08	1.98254e-06
ENSG00000165959	CLMN	1111.25	1.29426	0.318844	4.05922	4.9236e-05	0.00235946
ENSG00000128805	ARHGAP22	88.7606	1.29409	0.303659	4.26164	2.02929e-05	0.00119216
ENSG00000143382	ADAMTSL4	406.977	1.2726	0.251769	5.05463	4.31219e-07	5.13943e-05
ENSG00000115525	ST3GAL5	328.275	1.2694	0.296824	4.27662	1.89748e-05	0.00112751
ENSG00000151726	ACSL1	169.995	1.26733	0.285667	4.43638	9.1485e-06	0.000633065
ENSG00000266283	RP11-627G18.1	283.934	1.24713	0.345437	3.61031	0.000305833	0.00987043
ENSG00000179588	ZFPM1	821.112	1.24178	0.225998	5.49465	3.91484e-08	6.05866e-06
ENSG00000145246	ATP10D	131.94	1.23355	0.371197	3.32317	0.00089002	0.0220516
ENSG00000104154	SLC30A4	187.895	1.2312	0.218013	5.64735	1.62943e-08	2.79265e-06
ENSG00000166106	ADAMTS15	1223.3	1.22798	0.275221	4.46179	8.12786e-06	0.000571375
ENSG00000163618	CADPS	113.251	1.22739	0.252845	4.85432	1.20802e-06	0.000124636
ENSG00000077522	ACTN2	115.053	1.22634	0.27133	4.51974	6.19166e-06	0.00045372
ENSG00000122547	EEPD1	268.163	1.21378	0.234374	5.17881	2.23302e-07	2.89428e-05
ENSG00000198945	L3MBTL3	816.982	1.20876	0.179818	6.72214	1.79079e-11	8.25274e-09
ENSG00000185201	IFITM2	377.923	1.20839	0.315672	3.82799	0.000129194	0.00502213
ENSG00000139318	DUSP6	5239.36	1.2073	0.314848	3.83456	0.000125788	0.00494052
ENSG00000173905	GOLIM4	1705.63	1.20577	0.247805	4.8658	1.13997e-06	0.000118797
ENSG00000139793	MBNL2	151.585	1.20013	0.397579	3.01859	0.00253953	0.0479207
ENSG00000173762	CD7	32.6148	1.19889	0.328452	3.65012	0.000262115	0.00880697
ENSG00000072041	SLC6A15	717.379	1.1954	0.260706	4.58523	4.5349e-06	0.000349609
ENSG00000101282	RSPO4	545.672	1.19291	0.360015	3.31351	0.000921324	0.0226648
ENSG00000019582	CD74	452.743	1.19064	0.21073	5.65008	1.60375e-08	2.77155e-06
ENSG00000116833	NR5A2	123.734	1.18443	0.270961	4.37123	1.23551e-05	0.000803199
ENSG00000125848	FLRT3	1031.83	1.18089	0.303703	3.8883	0.000100947	0.00417852
ENSG00000189410	SH2D5	205.583	1.18003	0.311365	3.78986	0.00015073	0.00570407
ENSG00000145703	IQGAP2	966.449	1.17942	0.265495	4.44233	8.89891e-06	0.000621365
ENSG00000106785	TRIM14	263.202	1.1673	0.245205	4.7605	1.9311e-06	0.000180392
ENSG00000139174	PRICKLE1	630.739	1.16349	0.277456	4.19342	2.74779e-05	0.00152771
ENSG00000262903	RP11-235E17.6	92.5875	1.15949	0.340326	3.40701	0.000656785	0.017792
ENSG00000154721	JAM2	103.081	1.15418	0.310734	3.71435	0.000203723	0.00724668
ENSG00000175093	SPSB4	674.256	1.15344	0.336856	3.42412	0.000616792	0.0169497
ENSG00000173567	ADGRF3	30.009	1.15304	0.361791	3.18703	0.00143744	0.031567
ENSG00000254003	CTB-167B5.1	59.6119	1.15288	0.379727	3.03608	0.00239675	0.0459795
ENSG00000112232	KHDRBS2	310.296	1.14374	0.341151	3.35258	0.000800618	0.0205925
ENSG00000128342	LIF	71.9657	1.1368	0.367795	3.09085	0.00199587	0.0400293
ENSG00000099958	DERL3	75.5508	1.13555	0.324754	3.49664	0.000471153	0.0136273
ENSG00000164659	KIAA1324L	3826.77	1.13183	0.294924	3.83769	0.000124199	0.00489665
ENSG00000229191	RP11-168O16.1	164.107	1.13118	0.312838	3.61588	0.000299329	0.00969918
ENSG00000175183	CSRP2	1845.45	1.1289	0.182915	6.17173	6.75482e-10	1.84318e-07
ENSG00000113448	PDE4D	306.518	1.11582	0.174311	6.40131	1.54052e-10	5.1983e-08
ENSG00000196376	SLC35F1	405.256	1.10871	0.24665	4.49506	6.95506e-06	0.000500812
ENSG00000109472	CPE	1691.63	1.10236	0.269614	4.08865	4.33895e-05	0.00214241
ENSG00000106333	PCOLCE	1516.02	1.09864	0.200565	5.47774	4.30782e-08	6.52084e-06
ENSG00000087085	ACHE	100.314	1.09777	0.265793	4.13018	3.62484e-05	0.00186531
ENSG00000100292	HMOX1	131.489	1.09335	0.234613	4.66023	3.1585e-06	0.000263057
ENSG00000114115	RBP1	1317.72	1.0931	0.195902	5.57982	2.40771e-08	3.93158e-06
ENSG00000275410	HNF1B	306.279	1.09178	0.258648	4.22109	2.43124e-05	0.00137985
ENSG00000137642	SORL1	4568.53	1.08227	0.297018	3.64381	0.000268636	0.00897098
ENSG00000164626	KCNK5	561.36	1.07793	0.264545	4.07465	4.60845e-05	0.00223295
ENSG00000114737	CISH	76.4425	1.07607	0.332976	3.23169	0.0012306	0.0281368
ENSG00000100300	TSPO	112.341	1.07505	0.236728	4.54128	5.59137e-06	0.0004171
ENSG00000142156	COL6A1	33850.6	1.07327	0.253218	4.23851	2.25007e-05	0.00129257
ENSG00000250186	RP11-1079K10.4	193.861	1.07278	0.24735	4.33708	1.44386e-05	0.00091633
ENSG00000134369	NAV1	3933.93	1.07047	0.331803	3.22621	0.00125439	0.0285864
ENSG00000171843	MLLT3	672.228	1.06016	0.223623	4.74083	2.12844e-06	0.000194934
ENSG00000171517	LPAR3	122.186	1.05112	0.275877	3.8101	0.000138909	0.00532477
ENSG00000118432	CNR1	149.592	1.04474	0.254585	4.10369	4.06605e-05	0.00204169
ENSG00000179542	SLITRK4	123.185	1.04001	0.304772	3.4124	0.000643929	0.0175708
ENSG00000225173	XXbac-BPG308K3.5	50.315	1.03647	0.328989	3.15047	0.00163005	0.0345645
ENSG00000100918	REC8	1170.41	1.03377	0.156303	6.61387	3.74409e-11	1.5529e-08
ENSG00000077943	ITGA8	1623.99	1.0269	0.245042	4.19072	2.78071e-05	0.00154188
ENSG00000114200	BCHE	241.776	1.02364	0.276111	3.70734	0.000209446	0.00739374
ENSG00000281207	SLFNL1-AS1	83.9111	1.02277	0.321399	3.18226	0.00146133	0.0318428
ENSG00000188158	NHS	434.757	1.0222	0.270835	3.77423	0.000160502	0.00596503
ENSG00000118004	COLEC11	127.118	1.01743	0.336055	3.02757	0.00246531	0.0470337
ENSG00000189227	C15orf61	184.61	1.01627	0.176132	5.76991	7.93133e-09	1.5372e-06
ENSG00000101955	SRPX	60.3661	1.01578	0.296664	3.42399	0.00061708	0.0169497
ENSG00000197442	MAP3K5	44.9604	1.01494	0.299962	3.38354	0.000715571	0.0189493
ENSG00000119866	BCL11A	130.192	1.00544	0.261655	3.84262	0.00012173	0.00482684
ENSG00000146197	SCUBE3	62.289	1.00385	0.30471	3.29442	0.00098624	0.0238654
ENSG00000158270	COLEC12	4407.24	0.998852	0.283035	3.52908	0.000417005	0.0125513
ENSG00000187193	MT1X	2394.61	0.993864	0.246056	4.03918	5.36387e-05	0.0024949
ENSG00000184545	DUSP8	499.807	0.989539	0.302904	3.26685	0.00108753	0.0255705
ENSG00000114805	PLCH1	885.991	0.987097	0.270453	3.64979	0.000262451	0.00880697
ENSG00000152078	TMEM56	388.36	0.983732	0.228115	4.31243	1.61467e-05	0.000998158
ENSG00000146426	TIAM2	674.616	0.975803	0.253988	3.84192	0.000122075	0.00483127
ENSG00000184178	SCFD2	151.213	0.97552	0.313349	3.1132	0.00185068	0.0378397
ENSG00000075142	SRI	1293.12	0.97533	0.173775	5.6126	1.99307e-08	3.28034e-06
ENSG00000186603	HPDL	101.836	0.9735	0.320083	3.0414	0.00235483	0.0455545
ENSG00000126709	IFI6	49.8145	0.96966	0.30905	3.13755	0.00170366	0.0356514
ENSG00000265107	GJA5	75.9581	0.968703	0.28558	3.39206	0.000693697	0.0185624
ENSG00000165169	DYNLT3	494.762	0.960935	0.144667	6.64239	3.0864e-11	1.30624e-08
ENSG00000164128	NPY1R	181.176	0.952992	0.227745	4.18447	2.85829e-05	0.00156813
ENSG00000106484	MEST	8701.55	0.946625	0.233211	4.05909	4.92645e-05	0.00235946
ENSG00000132824	SERINC3	5299.07	0.941194	0.27153	3.46627	0.000527742	0.0150334
ENSG00000017483	SLC38A5	178.192	0.932695	0.253455	3.67993	0.0002333	0.00810415
ENSG00000187595	ZNF385C	248.969	0.928899	0.281717	3.29727	0.000976285	0.0237075
ENSG00000265496	MIR1539	104.385	0.924847	0.239824	3.85636	0.000115086	0.00462531
ENSG00000128655	PDE11A	196.334	0.916865	0.235362	3.89555	9.79765e-05	0.00407182
ENSG00000103260	METRN	1426.81	0.913717	0.162717	5.61539	1.96123e-08	3.25376e-06
ENSG00000204054	LINC00963	233.213	0.911658	0.278893	3.26884	0.00107989	0.0254485
ENSG00000197927	C2orf27A	56.5444	0.910229	0.287436	3.16672	0.00154167	0.0329665
ENSG00000264281	CTD-2031P19.4	80.7403	0.904059	0.283323	3.19091	0.00141825	0.0312227
ENSG00000118894	EEF2KMT	193.583	0.902745	0.241353	3.74035	0.000183767	0.00662776
ENSG00000170775	GPR37	674.598	0.902454	0.270445	3.33692	0.000847121	0.0212941
ENSG00000175344	CHRNA7	76.5583	0.900555	0.273594	3.29157	0.000996292	0.0240525
ENSG00000189077	TMEM120A	713.722	0.898566	0.27235	3.29931	0.000969236	0.0236471
ENSG00000091656	ZFHX4	194.365	0.896282	0.268392	3.33945	0.000839456	0.0211742
ENSG00000197444	OGDHL	393.102	0.895805	0.275304	3.25387	0.00113845	0.0265271
ENSG00000160818	GPATCH4	712.574	0.894382	0.237583	3.76451	0.000166878	0.00614691
ENSG00000105649	RAB3A	150.351	0.893002	0.257808	3.46382	0.000532557	0.015129
ENSG00000072201	LNX1	115.235	0.892909	0.23755	3.75883	0.000170713	0.0062438
ENSG00000231194	FARP1-AS1	59.8699	0.886256	0.294919	3.00508	0.0026551	0.0495158
ENSG00000167081	PBX3	3821.63	0.884543	0.291008	3.03958	0.00236907	0.045702
ENSG00000151014	NOCT	97.0058	0.878334	0.266648	3.29398	0.000987799	0.0238753
ENSG00000196502	SULT1A1	102.392	0.877638	0.224558	3.90829	9.29516e-05	0.0038942
ENSG00000114541	FRMD4B	400.601	0.873897	0.26145	3.3425	0.000830267	0.0210761
ENSG00000110900	TSPAN11	600.199	0.867132	0.269923	3.21252	0.00131577	0.0295307
ENSG00000048162	NOP16	662.047	0.866543	0.176251	4.91654	8.80894e-07	9.41649e-05
ENSG00000179431	FJX1	288.206	0.865684	0.17647	4.90556	9.31616e-07	9.90761e-05
ENSG00000103187	COTL1	3394.33	0.864014	0.209305	4.12802	3.65907e-05	0.00187363
ENSG00000157570	TSPAN18	2720.61	0.862165	0.246299	3.50049	0.00046441	0.0135076
ENSG00000198846	TOX	143.122	0.857519	0.259124	3.3093	0.00093531	0.0229002
ENSG00000270084	GAS5-AS1	261.175	0.856696	0.25165	3.40431	0.000663312	0.0178879
ENSG00000228830	RP4-781K5.2	160.958	0.855617	0.227799	3.75601	0.000172641	0.00629213
ENSG00000187994	RINL	135.065	0.853037	0.206574	4.12945	3.63628e-05	0.00186656
ENSG00000187840	EIF4EBP1	1203.32	0.844399	0.257649	3.27732	0.00104798	0.0249231
ENSG00000258092	RP4-816N1.7	338.368	0.844193	0.256013	3.29747	0.000975617	0.0237075
ENSG00000224729	PCOLCE-AS1	321.215	0.843081	0.217128	3.88288	0.000103228	0.00424751
ENSG00000141577	CEP131	1531.65	0.842134	0.152554	5.52025	3.38522e-08	5.31839e-06
ENSG00000160282	FTCD	103.086	0.840626	0.261442	3.21535	0.00130286	0.0293363
ENSG00000168234	TTC39C	443.993	0.833813	0.267045	3.12237	0.00179402	0.0371672
ENSG00000188848	BEND4	202.903	0.832912	0.267743	3.11087	0.00186537	0.0378512
ENSG00000138744	NAAA	89.0099	0.831363	0.249745	3.32885	0.000872048	0.0217624
ENSG00000142173	COL6A2	18672.5	0.830634	0.190687	4.356	1.3246e-05	0.000858424
ENSG00000136574	GATA4	3370.14	0.829425	0.268256	3.09191	0.0019887	0.0399242
ENSG00000074590	NUAK1	836.802	0.82308	0.242786	3.39015	0.00069854	0.0185895
ENSG00000131471	AOC3	222.975	0.822354	0.254833	3.22703	0.00125083	0.0285365
ENSG00000189159	HN1	2146.64	0.821925	0.176142	4.66627	3.06716e-06	0.000256479
ENSG00000110660	SLC35F2	1090	0.819708	0.170889	4.79672	1.61286e-06	0.000158519
ENSG00000263585	RP11-498C9.13	116.066	0.81879	0.272318	3.00674	0.00264064	0.0493792
ENSG00000189046	ALKBH2	311.729	0.815895	0.175896	4.63851	3.50933e-06	0.000286521
ENSG00000261236	BOP1	1062.63	0.815632	0.16929	4.81796	1.45035e-06	0.000146007
ENSG00000156103	MMP16	599.345	0.80195	0.251198	3.1925	0.00141048	0.0310845
ENSG00000141622	RNF165	399.563	0.80117	0.260435	3.07627	0.00209606	0.0416361
ENSG00000116679	IVNS1ABP	8087.69	0.800103	0.16731	4.78215	1.73433e-06	0.000167287
ENSG00000159445	THEM4	401.969	0.799699	0.229821	3.47965	0.000502062	0.0144008
ENSG00000174032	SLC25A30	495.183	0.792943	0.19113	4.14871	3.34359e-05	0.0017638
ENSG00000134684	YARS	4198.3	0.78961	0.211832	3.72753	0.000193364	0.00694973
ENSG00000144834	TAGLN3	151.239	0.780186	0.188801	4.13231	3.59133e-05	0.00186192
ENSG00000162004	CCDC78	354.775	0.779373	0.231976	3.35971	0.000780236	0.0202129
ENSG00000204856	FAM216A	699.062	0.778046	0.12762	6.09657	1.0837e-09	2.65641e-07
ENSG00000163931	TKT	13232.7	0.777629	0.122723	6.33645	2.35125e-10	7.38793e-08
ENSG00000278540	ACACA	2019.1	0.772576	0.250898	3.07924	0.00207527	0.0412627
ENSG00000146072	TNFRSF21	912.417	0.768392	0.250615	3.06603	0.00216922	0.0425192
ENSG00000166707	ZCCHC18	183.871	0.767995	0.231499	3.31749	0.000908286	0.0224506
ENSG00000242797	GLYCTK-AS1	153.784	0.760413	0.244729	3.10717	0.00188889	0.038291
ENSG00000196562	SULF2	719.935	0.751996	0.214974	3.49807	0.000468638	0.0135735
ENSG00000167775	CD320	968.56	0.750871	0.160467	4.67928	2.87885e-06	0.000244679
ENSG00000182263	FIGN	1614.14	0.746698	0.226994	3.28951	0.00100362	0.0241451
ENSG00000131759	RARA	905.413	0.746517	0.18449	4.04639	5.20146e-05	0.00245713
ENSG00000136111	TBC1D4	995.328	0.7454	0.223503	3.33508	0.000852753	0.0213322
ENSG00000149131	SERPING1	3082.72	0.733749	0.191692	3.82775	0.000129319	0.00502213
ENSG00000242125	SNHG3	1933.08	0.733075	0.154767	4.73665	2.17281e-06	0.000195586
ENSG00000162129	CLPB	383.26	0.729863	0.238227	3.06373	0.00218594	0.042766
ENSG00000095794	CREM	427.03	0.726058	0.1883	3.85586	0.000115322	0.00462583
ENSG00000179862	CITED4	318.374	0.725924	0.177348	4.09322	4.25422e-05	0.00211062
ENSG00000179967	PPP1R14BP3	132.501	0.72155	0.237016	3.04431	0.00233213	0.0452844
ENSG00000168135	KCNJ4	92.4412	0.719596	0.215502	3.33916	0.00084031	0.0211742
ENSG00000152767	FARP1	4451.19	0.718283	0.22388	3.20833	0.00133507	0.0298027
ENSG00000204248	COL11A2	325.115	0.710921	0.194243	3.65996	0.000252254	0.00856177
ENSG00000049759	NEDD4L	1228.13	0.709776	0.233118	3.04471	0.00232902	0.0452665
ENSG00000143158	MPC2	722.734	0.70742	0.223582	3.16403	0.001556	0.033232
ENSG00000136933	RABEPK	371.07	0.705004	0.193261	3.64794	0.000264351	0.00884212
ENSG00000269893	SNHG8	893.643	0.699506	0.136415	5.12777	2.93189e-07	3.61914e-05
ENSG00000180817	PPA1	1905.98	0.695465	0.219231	3.1723	0.00151239	0.0325352
ENSG00000084628	NKAIN1	676.559	0.695253	0.219214	3.17158	0.00151615	0.0325485
ENSG00000127578	WFIKKN1	1170.38	0.693949	0.187942	3.69235	0.000222187	0.00778331
ENSG00000103876	FAH	294.26	0.69227	0.161706	4.28103	1.86027e-05	0.00111219
ENSG00000179041	RRS1	601.061	0.692136	0.206659	3.34916	0.000810566	0.0207525
ENSG00000110492	MDK	34536.6	0.690432	0.185876	3.71448	0.000203623	0.00724668
ENSG00000110104	CCDC86	718.882	0.689171	0.155353	4.43615	9.15805e-06	0.000633065
ENSG00000186073	C15orf41	410.319	0.68861	0.175963	3.91337	9.10158e-05	0.00383635
ENSG00000148840	PPRC1	1695.93	0.688466	0.219099	3.14226	0.00167646	0.0353498
ENSG00000175602	CCDC85B	686.849	0.685311	0.164274	4.17176	3.0225e-05	0.00163307
ENSG00000111845	PAK1IP1	599.586	0.684546	0.200659	3.4115	0.000646072	0.017583
ENSG00000168824	D4S234E	346.717	0.683816	0.219049	3.12175	0.00179778	0.0371709
ENSG00000122378	FAM213A	4838.55	0.681907	0.175701	3.88105	0.000104005	0.004271
ENSG00000169738	DCXR	1035.18	0.679466	0.185079	3.67123	0.000241388	0.00824695
ENSG00000124802	EEF1E1	343.484	0.675538	0.211979	3.18682	0.00143846	0.031567
ENSG00000150907	FOXO1	406.93	0.670389	0.213735	3.13655	0.0017095	0.0357376
ENSG00000167771	RCOR2	4111.62	0.668617	0.221292	3.02143	0.00251586	0.0476909
ENSG00000227615	RP11-864N7.2	273.014	0.665012	0.220632	3.01413	0.00257721	0.0484554
ENSG00000234741	GAS5	11800.3	0.65823	0.130585	5.04064	4.63973e-07	5.46698e-05
ENSG00000204713	TRIM27	2265.66	0.656008	0.169345	3.87379	0.000107157	0.00435588
ENSG00000264577	AC010761.8	3601.29	0.65248	0.156762	4.16225	3.15132e-05	0.00167141
ENSG00000137868	STRA6	2858.85	0.651865	0.13207	4.93575	7.98423e-07	8.65438e-05
ENSG00000137955	RABGGTB	2455.13	0.647606	0.13911	4.65533	3.23456e-06	0.000267245
ENSG00000197329	PELI1	1705.73	0.64677	0.167533	3.86056	0.00011313	0.00455551
ENSG00000232956	SNHG15	936.291	0.644438	0.194463	3.31394	0.000919907	0.0226568
ENSG00000170638	TRABD	2348.73	0.637271	0.132509	4.80927	1.51485e-06	0.000151763
ENSG00000204394	VARS	2547.66	0.634196	0.209385	3.02885	0.00245483	0.0468768
ENSG00000197989	SNHG12	461.952	0.632788	0.210423	3.00722	0.00263653	0.0493468
ENSG00000120885	CLU	598.213	0.631816	0.193989	3.25696	0.00112612	0.0262989
ENSG00000175984	DENND2C	343.325	0.626061	0.186353	3.35954	0.000780716	0.0202129
ENSG00000114767	RRP9	820.699	0.624843	0.145457	4.29572	1.74128e-05	0.00105586
ENSG00000163171	CDC42EP3	517.733	0.616505	0.187343	3.29078	0.000999096	0.0240642
ENSG00000099953	MMP11	394.066	0.615094	0.155378	3.9587	7.53579e-05	0.00329699
ENSG00000079156	OSBPL6	172.235	0.610204	0.193605	3.15179	0.0016227	0.0344438
ENSG00000101220	C20orf27	1249.41	0.607116	0.139554	4.35039	1.35893e-05	0.0008752
ENSG00000103254	FAM173A	371.767	0.606353	0.197528	3.06971	0.00214264	0.0422376
ENSG00000163938	GNL3	5112.89	0.605349	0.129209	4.68502	2.7993e-06	0.000238896
ENSG00000134030	CTIF	1079.94	0.603221	0.178215	3.38479	0.000712323	0.0188902
ENSG00000196756	SNHG17	1345.34	0.600549	0.149982	4.00414	6.2243e-05	0.00282578
ENSG00000232445	RP11-132A1.4	164.616	0.597524	0.1917	3.11697	0.00182721	0.0374803
ENSG00000103253	HAGHL	481.557	0.594628	0.147924	4.01982	5.82432e-05	0.00266046
ENSG00000124786	SLC35B3	597.702	0.592895	0.167896	3.53132	0.000413496	0.0124638
ENSG00000173638	SLC19A1	1772.97	0.590988	0.152181	3.88347	0.000102977	0.00424559
ENSG00000255717	SNHG1	7238.95	0.585142	0.108908	5.37279	7.75289e-08	1.12433e-05
ENSG00000269190	FBXO17	1084.66	0.584845	0.137446	4.2551	2.08957e-05	0.00121724
ENSG00000004478	FKBP4	5951.4	0.583594	0.135509	4.30668	1.65724e-05	0.0010138
ENSG00000231205	ZNF826P	2288	0.576185	0.159124	3.62099	0.000293478	0.00958449
ENSG00000227063	RPL41P1	636.583	0.571691	0.161021	3.55041	0.000384636	0.0117997
ENSG00000067177	PHKA1	563.631	0.570187	0.169885	3.35632	0.000789884	0.0203739
ENSG00000118495	PLAGL1	1584.53	0.569269	0.182984	3.11103	0.00186438	0.0378512
ENSG00000122034	GTF3A	1150.46	0.563476	0.165047	3.41402	0.00064011	0.0175355
ENSG00000169750	RAC3	1072.08	0.559094	0.126885	4.40632	1.05142e-05	0.000707381
ENSG00000181982	CCDC149	129.625	0.558998	0.175666	3.18217	0.00146178	0.0318428
ENSG00000122824	NUDT10	354.97	0.558141	0.143117	3.8999	9.62327e-05	0.00401544
ENSG00000115963	RND3	1280.32	0.55377	0.172836	3.20402	0.00135524	0.030091
ENSG00000213339	QTRT1	1405.24	0.550309	0.167834	3.27888	0.00104219	0.0248423
ENSG00000178896	EXOSC4	305.476	0.544949	0.179072	3.04319	0.00234088	0.0453694
ENSG00000119042	SATB2	360.961	0.543816	0.157783	3.44662	0.000567647	0.0158457
ENSG00000163597	SNHG16	4111.39	0.54205	0.156762	3.45779	0.000544629	0.0154086
ENSG00000130830	MPP1	322.315	0.540852	0.172246	3.13999	0.00168954	0.0354289
ENSG00000131480	AOC2	221.242	0.540087	0.172443	3.13197	0.00173635	0.0362622
ENSG00000166924	NYAP1	377.619	0.539891	0.166234	3.24778	0.00116308	0.0269497
ENSG00000213445	SIPA1	845.684	0.534171	0.14539	3.67405	0.000238738	0.00819693
ENSG00000178718	RPP25	517.621	0.533459	0.140536	3.79589	0.000147118	0.00560434
ENSG00000104549	SQLE	1532.6	0.531941	0.172349	3.08641	0.00202589	0.0404749
ENSG00000196368	NUDT11	756.892	0.529353	0.174521	3.03317	0.00241996	0.046339
ENSG00000117479	SLC19A2	748.096	0.528087	0.146606	3.60209	0.000315673	0.010087
ENSG00000132382	MYBBP1A	2222.94	0.525729	0.173899	3.02318	0.00250136	0.047503
ENSG00000168264	IRF2BP2	2672.47	0.524122	0.158684	3.30294	0.000956767	0.0233704
ENSG00000112578	BYSL	746.721	0.520119	0.150577	3.45418	0.000551979	0.0155529
ENSG00000103415	HMOX2	213.284	0.517862	0.171106	3.02656	0.0024735	0.0470887
ENSG00000233016	SNHG7	2176.69	0.515168	0.149995	3.43456	0.000593513	0.0164769
ENSG00000215030	RPL13P12	1915.9	0.513963	0.143673	3.57731	0.000347153	0.010875
ENSG00000166582	CENPV	1871.31	0.513197	0.158227	3.24343	0.00118101	0.0273042
ENSG00000183605	SFXN4	444.423	0.512086	0.126193	4.05796	4.95023e-05	0.00236539
ENSG00000178035	IMPDH2	11677.5	0.511401	0.146189	3.49822	0.00046837	0.0135735
ENSG00000117448	AKR1A1	2325.81	0.510767	0.104711	4.87785	1.07248e-06	0.000112899
ENSG00000101361	NOP56	5995.98	0.507071	0.150606	3.36686	0.000760287	0.01985
ENSG00000109861	CTSC	2729.24	0.507059	0.166096	3.05281	0.00226707	0.0441865
ENSG00000063241	ISOC2	485.692	0.503055	0.151567	3.31902	0.000903351	0.0223552
ENSG00000142544	CTU1	195.738	0.501881	0.159001	3.15646	0.00159695	0.0339666
ENSG00000280195	XX-FW83563B9.5	1200.79	0.501796	0.146713	3.42026	0.000625615	0.0171614
ENSG00000178057	NDUFAF3	387.978	0.501393	0.138885	3.61013	0.000306041	0.00987043
ENSG00000109084	TMEM97	1874.01	0.495593	0.1355	3.65753	0.000254659	0.00862927
ENSG00000143179	UCK2	1915.11	0.494834	0.163549	3.0256	0.00248142	0.0471674
ENSG00000158042	MRPL17	533.837	0.489763	0.161302	3.03632	0.00239487	0.0459795
ENSG00000144867	SRPRB	621.211	0.489576	0.146027	3.35265	0.000800426	0.0205925
ENSG00000213420	GPC2	2364.82	0.489539	0.157803	3.10221	0.0019208	0.0387485
ENSG00000129824	RPS4Y1	5010.58	0.488976	0.148584	3.2909	0.000998678	0.0240642
ENSG00000104081	BMF	1716.52	0.485591	0.14361	3.38133	0.000721366	0.0190485
ENSG00000150867	PIP4K2A	686.712	0.484936	0.152944	3.17068	0.00152083	0.0326153
ENSG00000169972	PUSL1	314.697	0.482855	0.149755	3.2243	0.00126281	0.028621
ENSG00000071889	FAM3A	578.337	0.4787	0.14949	3.20223	0.00136369	0.0302012
ENSG00000174177	CTU2	328.439	0.47861	0.156037	3.06728	0.00216017	0.0424665
ENSG00000153574	RPIA	631.141	0.473632	0.131257	3.60844	0.000308043	0.00989948
ENSG00000090447	TFAP4	573.227	0.472432	0.156481	3.0191	0.00253528	0.0478841
ENSG00000116120	FARSB	1284.86	0.471656	0.154516	3.05247	0.00226963	0.0441949
ENSG00000177192	PUS1	904.694	0.470237	0.129734	3.62462	0.000289389	0.0094808
ENSG00000177954	RPS27	15918.7	0.469161	0.145737	3.21922	0.00128539	0.0290058
ENSG00000172366	FAM195A	672.1	0.466653	0.122942	3.79572	0.000147216	0.00560434
ENSG00000147601	TERF1	2027.8	0.463973	0.110502	4.19878	2.68354e-05	0.00150757
ENSG00000183010	PYCR1	2552.83	0.46127	0.13644	3.38075	0.000722884	0.0190485
ENSG00000159685	CHCHD6	507.55	0.457659	0.142623	3.20888	0.00133253	0.0297781
ENSG00000148335	NTMT1	592.619	0.457056	0.137869	3.31515	0.000915938	0.0226128
ENSG00000059573	ALDH18A1	2597.15	0.456105	0.132482	3.44276	0.000575814	0.0160285
ENSG00000164237	CMBL	773.201	0.455388	0.120933	3.76562	0.000166139	0.00614153
ENSG00000189319	FAM53B	799.455	0.452908	0.133486	3.39294	0.00069148	0.0185373
ENSG00000137054	POLR1E	863.346	0.452799	0.117161	3.86474	0.000111206	0.00448673
ENSG00000164733	CTSB	4274.73	0.451406	0.127074	3.5523	0.000381879	0.0117325
ENSG00000178105	DDX10	1203.3	0.448519	0.127765	3.5105	0.000447269	0.0131195
ENSG00000136444	RSAD1	1553.1	0.44457	0.123685	3.59438	0.000325161	0.0103107
ENSG00000128050	PAICS	10577.4	0.438008	0.118591	3.69342	0.00022126	0.00776393
ENSG00000068697	LAPTM4A	5131.13	0.437231	0.130931	3.3394	0.000839605	0.0211742
ENSG00000130826	DKC1	2970.98	0.436561	0.102513	4.25862	2.05697e-05	0.00120501
ENSG00000179958	DCTPP1	894.929	0.432719	0.129834	3.33287	0.000859554	0.0214764
ENSG00000189007	ADAT2	1123.3	0.430843	0.141195	3.0514	0.0022778	0.0443125
ENSG00000111678	C12orf57	2088.85	0.428047	0.115149	3.71733	0.000201337	0.00719884
ENSG00000165689	SDCCAG3	1839.69	0.422909	0.116369	3.63422	0.000278823	0.00919703
ENSG00000115419	GLS	2842.44	0.422196	0.139685	3.02249	0.00250705	0.0475675
ENSG00000083845	RPS5	19350.3	0.42219	0.0725918	5.81595	6.02922e-09	1.23796e-06
ENSG00000136261	BZW2	2172.86	0.421065	0.125242	3.362	0.000773793	0.0201089
ENSG00000233927	RPS28	13372.9	0.420506	0.137202	3.06487	0.00217764	0.0426438
ENSG00000115268	RPS15	19411.2	0.41851	0.135749	3.08297	0.00204948	0.0408673
ENSG00000163655	GMPS	4441.9	0.414135	0.134242	3.08499	0.00203556	0.0406289
ENSG00000130159	ECSIT	744.957	0.413091	0.129872	3.18076	0.00146888	0.0319305
ENSG00000164615	CAMLG	2284.46	0.407977	0.135482	3.01129	0.00260143	0.0488113
ENSG00000183726	TMEM50A	2035.45	0.406497	0.132556	3.06659	0.00216512	0.042479
ENSG00000114503	NCBP2	2915.47	0.402582	0.106065	3.79561	0.000147284	0.00560434
ENSG00000106263	EIF3B	6616.9	0.402528	0.106388	3.7836	0.000154575	0.00583501
ENSG00000160867	FGFR4	1415.51	0.402382	0.1187	3.3899	0.000699191	0.0185895
ENSG00000096063	SRPK1	3163.26	0.397172	0.116414	3.41172	0.000645548	0.017583
ENSG00000171490	RSL1D1	6696.15	0.396685	0.103522	3.83189	0.000127165	0.00497574
ENSG00000114850	SSR3	3450.3	0.395437	0.114741	3.44634	0.000568235	0.0158457
ENSG00000060138	YBX3	5160.19	0.394594	0.110931	3.55713	0.000374936	0.0115827
ENSG00000229117	RPL41	57432.7	0.389606	0.0928519	4.19599	2.71681e-05	0.00151455
ENSG00000090621	PABPC4	5406.31	0.387562	0.121871	3.1801	0.00147226	0.0319705
ENSG00000074842	MYDGF	994.689	0.386411	0.10127	3.81564	0.000135829	0.00522601
ENSG00000089157	RPLP0	70403.1	0.386333	0.118042	3.27285	0.00106469	0.0252049
ENSG00000128309	MPST	2752.62	0.386085	0.112676	3.42651	0.000611392	0.0168829
ENSG00000138442	WDR12	1840.86	0.385642	0.108925	3.54044	0.000399464	0.0121646
ENSG00000167693	NXN	2650.53	0.38437	0.112823	3.40684	0.000657185	0.017792
ENSG00000165775	FUNDC2	1647.61	0.381292	0.121815	3.13009	0.0017475	0.0363269
ENSG00000067533	RRP15	874.657	0.381129	0.120312	3.16782	0.00153584	0.0329032
ENSG00000145919	BOD1	2864.67	0.381115	0.122308	3.11604	0.001833	0.0375621
ENSG00000138363	ATIC	3512.91	0.379508	0.105475	3.59808	0.000320575	0.0102121
ENSG00000147403	RPL10	37191.5	0.378994	0.0848017	4.46918	7.85204e-06	0.000555916
ENSG00000005436	GCFC2	750.182	0.376249	0.120908	3.11185	0.00185918	0.0378512
ENSG00000188735	TMEM120B	1629.96	0.375878	0.117259	3.20553	0.00134815	0.0300074
ENSG00000227081	RP11-543P15.1	4111.01	0.373628	0.0915853	4.07956	4.51211e-05	0.0022017
ENSG00000168028	RPSA	33825.6	0.3672	0.097091	3.78202	0.000155563	0.00585491
ENSG00000088882	CPXM1	4415.29	0.365435	0.117672	3.10555	0.00189925	0.0384202
ENSG00000105372	RPS19	35931.4	0.365101	0.111751	3.2671	0.00108655	0.0255705
ENSG00000170889	RPS9	21622.7	0.361097	0.107932	3.3456	0.000821061	0.0209436
ENSG00000105373	GLTSCR2	14476	0.360603	0.112364	3.20925	0.00133083	0.0297781
ENSG00000122140	MRPS2	1562.8	0.357876	0.106254	3.36813	0.000756805	0.0197915
ENSG00000075415	SLC25A3	13629.2	0.352531	0.0892998	3.94773	7.88961e-05	0.00340155
ENSG00000145293	ENOPH1	1467.04	0.347593	0.114416	3.03796	0.00238182	0.045787
ENSG00000140455	USP3	1295.94	0.347425	0.101184	3.43358	0.000595656	0.0165143
ENSG00000213442	RPL18AP3	2607.67	0.342505	0.113519	3.01715	0.00255161	0.0480176
ENSG00000204387	C6orf48	4072.08	0.33887	0.104156	3.2535	0.00113994	0.0265321
ENSG00000115053	NCL	23004.5	0.337113	0.106242	3.17307	0.00150838	0.0324826
ENSG00000076043	REXO2	886.051	0.334107	0.103284	3.23484	0.00121713	0.0279212
ENSG00000272398	CD24	9267.9	0.333412	0.0952727	3.49955	0.000466038	0.013536
ENSG00000109917	ZPR1	1268.7	0.327552	0.106552	3.0741	0.00211138	0.0418203
ENSG00000204628	GNB2L1	34460.5	0.327465	0.101623	3.22234	0.00127149	0.0287235
ENSG00000173726	TOMM20	14781.9	0.310291	0.0836407	3.70981	0.000207411	0.00736522
ENSG00000156976	EIF4A2	19336.5	0.308987	0.099318	3.11108	0.00186402	0.0378512
ENSG00000101166	SLMO2	1336.21	0.304733	0.0987176	3.08692	0.00202242	0.0404749
ENSG00000141101	NOB1	2662.36	0.301719	0.0861772	3.50115	0.000463256	0.013493
ENSG00000140988	RPS2	68168.5	0.300536	0.076065	3.95105	7.78097e-05	0.00337333
ENSG00000175390	EIF3F	9055.33	0.274263	0.0853209	3.21449	0.00130676	0.0293921
ENSG00000091527	CDV3	4429.37	0.268316	0.0888728	3.01911	0.00253522	0.0478841
ENSG00000005022	SLC25A5	5508.74	0.265426	0.0854439	3.10643	0.00189359	0.038349
ENSG00000017260	ATP2C1	3340.21	-0.284265	0.0767019	-3.7061	0.000210475	0.00741059
ENSG00000139668	WDFY2	1859.87	-0.314448	0.0951845	-3.30356	0.000954645	0.023346
ENSG00000206557	TRIM71	5250.59	-0.318597	0.0881694	-3.61347	0.000302132	0.00977475
ENSG00000204304	PBX2	7639.4	-0.325927	0.0765821	-4.25592	2.08192e-05	0.0012162
ENSG00000116478	HDAC1	4811.4	-0.347265	0.111554	-3.11299	0.00185202	0.0378397
ENSG00000237441	RGL2	1910.37	-0.361083	0.115307	-3.13149	0.00173923	0.0362859
ENSG00000130584	ZBTB46	790.353	-0.374554	0.116163	-3.22438	0.00126247	0.028621
ENSG00000182095	TNRC18	3743.36	-0.375631	0.118989	-3.15685	0.00159483	0.0339565
ENSG00000077238	IL4R	565.472	-0.384087	0.122691	-3.13053	0.00174493	0.0363269
ENSG00000204764	RANBP17	534.259	-0.392041	0.118997	-3.29454	0.000985828	0.0238654
ENSG00000204681	GABBR1	4033.36	-0.392431	0.122687	-3.19864	0.00138078	0.0304949
ENSG00000118412	CASP8AP2	1003.36	-0.393175	0.11714	-3.35646	0.000789482	0.0203739
ENSG00000165929	TC2N	623.234	-0.397036	0.125105	-3.17363	0.00150548	0.0324826
ENSG00000131459	GFPT2	1600.04	-0.397641	0.114575	-3.47056	0.000519372	0.0148153
ENSG00000204217	BMPR2	1343.43	-0.400928	0.128134	-3.12897	0.00175418	0.0364145
ENSG00000276293	PIP4K2B	3496.34	-0.402621	0.114558	-3.51456	0.000440487	0.0129941
ENSG00000120925	RNF170	859.749	-0.403192	0.114267	-3.52851	0.00041791	0.0125603
ENSG00000165801	ARHGEF40	2530.25	-0.416256	0.132965	-3.13058	0.0017446	0.0363269
ENSG00000198908	BHLHB9	503.182	-0.420591	0.136456	-3.08224	0.00205451	0.0409283
ENSG00000160602	NEK8	399.875	-0.425054	0.140195	-3.03188	0.00243033	0.0464517
ENSG00000141644	MBD1	2041.2	-0.429105	0.113609	-3.77704	0.000158702	0.00593002
ENSG00000140443	IGF1R	4239.91	-0.448164	0.106077	-4.22489	2.39054e-05	0.00136195
ENSG00000099814	CEP170B	1181.43	-0.45382	0.139386	-3.25585	0.00113054	0.0263725
ENSG00000198538	ZNF28	560.015	-0.456872	0.15173	-3.01108	0.00260321	0.0488113
ENSG00000123094	RASSF8	996.327	-0.459794	0.142056	-3.23672	0.00120913	0.0278609
ENSG00000156140	ADAMTS3	490.631	-0.461193	0.13601	-3.39087	0.0006967	0.0185836
ENSG00000140848	CPNE2	532	-0.463108	0.131762	-3.51474	0.000440177	0.0129941
ENSG00000002834	LASP1	3327.7	-0.470121	0.101496	-4.63193	3.62279e-06	0.000291199
ENSG00000166886	NAB2	894.409	-0.470894	0.156687	-3.00532	0.00265305	0.0495158
ENSG00000003393	ALS2	1649.01	-0.472017	0.115346	-4.09218	4.27343e-05	0.00211509
ENSG00000184381	PLA2G6	585.387	-0.47349	0.156787	-3.01996	0.00252805	0.0478347
ENSG00000164609	SLU7	823.325	-0.474417	0.122132	-3.88446	0.000102558	0.00423677
ENSG00000105329	TGFB1	2845.39	-0.488756	0.133898	-3.6502	0.000262035	0.00880697
ENSG00000114353	GNAI2	6766.31	-0.489862	0.156008	-3.13998	0.00168961	0.0354289
ENSG00000135253	KCP	3020.54	-0.495883	0.108113	-4.58669	4.5033e-06	0.000349609
ENSG00000176533	GNG7	482.736	-0.497974	0.11936	-4.17202	3.0191e-05	0.00163307
ENSG00000158321	AUTS2	1209.87	-0.498148	0.0936288	-5.32045	1.03511e-07	1.48042e-05
ENSG00000117114	ADGRL2	6013.98	-0.499881	0.137521	-3.63494	0.000278041	0.00919703
ENSG00000142303	ADAMTS10	834.28	-0.50043	0.150451	-3.32619	0.00088041	0.0219183
ENSG00000012822	CALCOCO1	1163.16	-0.502625	0.161067	-3.12059	0.00180491	0.037207
ENSG00000171444	MCC	2097.37	-0.506951	0.129353	-3.91912	8.88712e-05	0.00376125
ENSG00000084676	NCOA1	1484.5	-0.516253	0.125737	-4.10583	4.02868e-05	0.00202783
ENSG00000108797	CNTNAP1	2197.73	-0.517118	0.151501	-3.41331	0.000641791	0.0175355
ENSG00000089159	PXN	2972.43	-0.52068	0.141264	-3.68585	0.000227937	0.00797126
ENSG00000163638	ADAMTS9	1681.57	-0.522311	0.138161	-3.78046	0.000156541	0.00586879
ENSG00000092445	TYRO3	2870.32	-0.527175	0.132651	-3.97416	7.06269e-05	0.00313632
ENSG00000159267	HLCS	892.107	-0.527283	0.163102	-3.23284	0.00122566	0.0280549
ENSG00000180592	SKIDA1	287.44	-0.527438	0.156569	-3.36872	0.000755172	0.0197737
ENSG00000197937	ZNF347	534.868	-0.531035	0.148053	-3.58679	0.00033477	0.0105348
ENSG00000131724	IL13RA1	1075.91	-0.531948	0.144762	-3.67464	0.000238189	0.00819165
ENSG00000180257	ZNF816	356.986	-0.532036	0.165332	-3.21798	0.00129095	0.0290998
ENSG00000005379	BZRAP1	1625.66	-0.534053	0.17643	-3.02699	0.00246998	0.0470795
ENSG00000196782	MAML3	1109.39	-0.537946	0.168001	-3.20204	0.00136457	0.0302012
ENSG00000214655	ZSWIM8	1147.51	-0.545389	0.112827	-4.83384	1.33927e-06	0.000136146
ENSG00000164300	SERINC5	6619.26	-0.545773	0.170265	-3.20544	0.00134858	0.0300074
ENSG00000010404	IDS	2111.51	-0.549598	0.169872	-3.23536	0.0012149	0.0279153
ENSG00000124313	IQSEC2	375.363	-0.55313	0.132048	-4.18886	2.80362e-05	0.00155044
ENSG00000128578	STRIP2	422.242	-0.553393	0.142294	-3.88907	0.000100629	0.0041737
ENSG00000173442	EHBP1L1	884.812	-0.558607	0.111177	-5.02451	5.04724e-07	5.84746e-05
ENSG00000078053	AMPH	260.557	-0.559517	0.182217	-3.07061	0.00213621	0.0421912
ENSG00000155744	FAM126B	524.067	-0.563789	0.175929	-3.20464	0.00135233	0.0300586
ENSG00000139718	SETD1B	2246.61	-0.567933	0.144777	-3.92281	8.75204e-05	0.00371165
ENSG00000130717	UCK1	723.143	-0.57176	0.168627	-3.39069	0.000697178	0.0185836
ENSG00000101115	SALL4	5976.32	-0.580176	0.135564	-4.27971	1.87134e-05	0.00111517
ENSG00000117602	RCAN3	536.758	-0.584519	0.174362	-3.35233	0.000801337	0.0205925
ENSG00000154118	JPH3	492.479	-0.585075	0.177888	-3.28901	0.0010054	0.02416
ENSG00000179403	VWA1	601.522	-0.585401	0.185932	-3.14848	0.00164124	0.0347662
ENSG00000102053	ZC3H12B	453.893	-0.58665	0.140478	-4.17609	2.96557e-05	0.00161417
ENSG00000125744	RTN2	278.377	-0.587368	0.183775	-3.19612	0.00139291	0.03073
ENSG00000068137	PLEKHH3	987.4	-0.589812	0.185125	-3.18602	0.00144247	0.0316205
ENSG00000120594	PLXDC2	923.028	-0.590042	0.187845	-3.14112	0.00168305	0.0353628
ENSG00000158966	CACHD1	5369.16	-0.590935	0.181864	-3.24932	0.0011568	0.0268341
ENSG00000129675	ARHGEF6	361.577	-0.591089	0.166901	-3.54155	0.00039779	0.0121314
ENSG00000105856	HBP1	961.309	-0.591927	0.15079	-3.9255	8.65481e-05	0.00367794
ENSG00000187676	B3GLCT	329.647	-0.594736	0.180449	-3.29586	0.0009812	0.023799
ENSG00000162512	SDC3	1424.49	-0.595128	0.158369	-3.75785	0.000171377	0.00625708
ENSG00000180346	TIGD2	368.475	-0.597255	0.143333	-4.16689	3.08781e-05	0.00165619
ENSG00000066248	NGEF	166.308	-0.597918	0.180665	-3.30954	0.000934502	0.0229002
ENSG00000138641	HERC3	362.893	-0.600422	0.183113	-3.27897	0.00104187	0.0248423
ENSG00000027075	PRKCH	185.562	-0.605422	0.19018	-3.18342	0.00145547	0.0318056
ENSG00000110697	PITPNM1	1701.35	-0.606388	0.165012	-3.67481	0.000238025	0.00819165
ENSG00000186350	RXRA	2105.61	-0.609403	0.155974	-3.90709	9.3416e-05	0.00390577
ENSG00000162688	AGL	1922.17	-0.615485	0.154579	-3.98168	6.84285e-05	0.00305834
ENSG00000028203	VEZT	2083.41	-0.615602	0.16606	-3.70711	0.00020964	0.00739374
ENSG00000173402	DAG1	2566.94	-0.616347	0.174716	-3.5277	0.000419182	0.0125803
ENSG00000011028	MRC2	13251	-0.61654	0.143152	-4.30689	1.65567e-05	0.0010138
ENSG00000160932	LY6E	1375.86	-0.61871	0.171021	-3.61774	0.000297191	0.00968394
ENSG00000090530	P3H2	6213.31	-0.622496	0.184159	-3.3802	0.000724327	0.0190623
ENSG00000196177	ACADSB	1218.43	-0.631004	0.171698	-3.67507	0.00023778	0.00819165
ENSG00000271430	RP3-368A4.5	575.339	-0.633456	0.149919	-4.22532	2.38598e-05	0.00136195
ENSG00000144749	LRIG1	1638.58	-0.634758	0.194521	-3.26319	0.00110166	0.025815
ENSG00000267080	ASB16-AS1	239.75	-0.635005	0.201384	-3.15321	0.00161485	0.0343122
ENSG00000185189	NRBP2	1195.03	-0.638612	0.138561	-4.60887	4.04857e-06	0.000319237
ENSG00000150995	ITPR1	1810.85	-0.639125	0.201304	-3.17493	0.00149875	0.0324098
ENSG00000119927	GPAM	1188.59	-0.640712	0.210894	-3.03807	0.00238096	0.045787
ENSG00000189337	KAZN	1629.69	-0.641186	0.15583	-4.11464	3.87777e-05	0.0019614
ENSG00000145214	DGKQ	1686.53	-0.642636	0.207434	-3.09802	0.00194818	0.0392246
ENSG00000137872	SEMA6D	1606.21	-0.643237	0.151934	-4.23365	2.29925e-05	0.00131718
ENSG00000142632	ARHGEF19	776.198	-0.644256	0.177048	-3.63888	0.000273826	0.00911494
ENSG00000019549	SNAI2	1943.75	-0.645018	0.183631	-3.51258	0.000443772	0.0130353
ENSG00000006740	ARHGAP44	871.923	-0.645855	0.162278	-3.97994	6.89326e-05	0.00306765
ENSG00000126391	FRMD8	829.422	-0.646238	0.158257	-4.08347	4.43686e-05	0.00217851
ENSG00000111684	LPCAT3	446.695	-0.646269	0.171519	-3.76792	0.00016461	0.00609587
ENSG00000064652	SNX24	927.948	-0.648983	0.16427	-3.95072	7.79162e-05	0.00337333
ENSG00000169071	ROR2	3551.8	-0.653852	0.121259	-5.39222	6.95939e-08	1.02357e-05
ENSG00000164951	PDP1	331.097	-0.663649	0.198614	-3.3414	0.000833561	0.0211325
ENSG00000166619	BLCAP	1296.49	-0.669527	0.22038	-3.03806	0.00238109	0.045787
ENSG00000115414	FN1	40961.4	-0.676517	0.173592	-3.89717	9.73251e-05	0.00405287
ENSG00000078269	SYNJ2	287.942	-0.678211	0.173337	-3.91267	9.12819e-05	0.00383977
ENSG00000178209	PLEC	7028.76	-0.678905	0.129755	-5.23222	1.6749e-07	2.2702e-05
ENSG00000103710	RASL12	626.042	-0.679346	0.18222	-3.72817	0.000192879	0.0069443
ENSG00000153179	RASSF3	1542.8	-0.67969	0.117672	-5.77613	7.64401e-09	1.50973e-06
ENSG00000054793	ATP9A	794.816	-0.680534	0.173836	-3.9148	9.04797e-05	0.00382152
ENSG00000184349	EFNA5	456.678	-0.683645	0.201818	-3.38744	0.000705483	0.0187328
ENSG00000004399	PLXND1	3888.08	-0.685014	0.21798	-3.14256	0.00167478	0.0353498
ENSG00000260793	RP5-882C2.2	243.034	-0.685199	0.196789	-3.4819	0.000497874	0.0143004
ENSG00000213020	ZNF611	2238.05	-0.686747	0.205877	-3.33572	0.000850792	0.0213261
ENSG00000148832	PAOX	189.25	-0.687292	0.186542	-3.68438	0.000229263	0.00800412
ENSG00000164877	MICALL2	452.667	-0.691307	0.1669	-4.14205	3.44214e-05	0.00179806
ENSG00000154832	CXXC1	1931.07	-0.691771	0.221665	-3.12079	0.00180367	0.037207
ENSG00000138463	DIRC2	265.011	-0.693014	0.195068	-3.55268	0.000381327	0.0117325
ENSG00000134324	LPIN1	1848.87	-0.693378	0.184864	-3.75074	0.000176311	0.00640339
ENSG00000176658	MYO1D	1192.16	-0.694183	0.184539	-3.76172	0.000168747	0.00619375
ENSG00000179954	SSC5D	190.105	-0.695494	0.226475	-3.07096	0.00213373	0.0421912
ENSG00000106789	CORO2A	627.268	-0.696209	0.208627	-3.33709	0.000846596	0.0212941
ENSG00000124588	NQO2	912.111	-0.69939	0.229864	-3.04263	0.00234522	0.045411
ENSG00000134013	LOXL2	1590.25	-0.701956	0.211067	-3.32575	0.000881811	0.0219269
ENSG00000173166	RAPH1	1001.63	-0.702181	0.202765	-3.46302	0.000534147	0.0151534
ENSG00000237172	B3GNT9	217.303	-0.707062	0.211254	-3.34697	0.000816994	0.0208656
ENSG00000132122	SPATA6	1007.79	-0.717717	0.219427	-3.27087	0.00107218	0.0253246
ENSG00000197557	TTC30A	230.961	-0.721452	0.231866	-3.1115	0.00186139	0.0378512
ENSG00000114812	VIPR1	78.4016	-0.725526	0.239734	-3.02638	0.002475	0.0470887
ENSG00000171621	SPSB1	272.149	-0.725819	0.221163	-3.28182	0.00103138	0.0246698
ENSG00000072832	CRMP1	606.707	-0.733557	0.238074	-3.08121	0.00206161	0.0410305
ENSG00000064687	ABCA7	956.392	-0.73457	0.20573	-3.57055	0.000356238	0.0111094
ENSG00000110786	PTPN5	873.772	-0.74098	0.210628	-3.51796	0.000434882	0.0129467
ENSG00000145675	PIK3R1	711.423	-0.750558	0.193797	-3.87291	0.000107542	0.00435588
ENSG00000162073	PAQR4	364.712	-0.751956	0.234001	-3.21347	0.0013114	0.0294646
ENSG00000197256	KANK2	1499.32	-0.75233	0.204518	-3.67856	0.000234558	0.00813421
ENSG00000137460	FHDC1	172.998	-0.75925	0.216065	-3.514	0.000441419	0.0130031
ENSG00000101144	BMP7	489.17	-0.759931	0.239443	-3.17375	0.00150485	0.0324826
ENSG00000023171	GRAMD1B	290.262	-0.761486	0.165874	-4.59075	4.41649e-06	0.00034432
ENSG00000024422	EHD2	453.47	-0.763245	0.232986	-3.27593	0.00105315	0.0250175
ENSG00000137936	BCAR3	515.246	-0.765874	0.114908	-6.66513	2.64431e-11	1.16676e-08
ENSG00000228956	SATB1-AS1	133.184	-0.767692	0.200841	-3.82238	0.000132168	0.00511364
ENSG00000164845	FAM86FP	136.29	-0.771506	0.21807	-3.53788	0.000403353	0.012247
ENSG00000175274	TP53I11	3450.26	-0.773261	0.228712	-3.38094	0.000722386	0.0190485
ENSG00000147251	DOCK11	962.306	-0.774327	0.164731	-4.70057	2.59442e-06	0.000225117
ENSG00000184347	SLIT3	1249.46	-0.774864	0.192558	-4.02406	5.72025e-05	0.00264106
ENSG00000162601	MYSM1	3722.6	-0.776945	0.253018	-3.0707	0.00213554	0.0421912
ENSG00000005884	ITGA3	474.739	-0.779324	0.214435	-3.63432	0.000278716	0.00919703
ENSG00000169242	EFNA1	321.3	-0.782211	0.21679	-3.60815	0.000308387	0.00989948
ENSG00000062282	DGAT2	135.723	-0.786275	0.261606	-3.00557	0.00265087	0.0495158
ENSG00000164741	DLC1	4026.35	-0.789858	0.221851	-3.56031	0.000370422	0.0114654
ENSG00000206527	HACD2	1109.54	-0.7903	0.186359	-4.24075	2.22776e-05	0.00128689
ENSG00000177191	B3GNT8	106.734	-0.792462	0.225874	-3.50843	0.000450763	0.0132033
ENSG00000162407	PPAP2B	1155.79	-0.79309	0.252712	-3.13832	0.0016992	0.0355939
ENSG00000206384	COL6A6	375.571	-0.798645	0.216092	-3.69585	0.000219153	0.00770303
ENSG00000134198	TSPAN2	179.067	-0.802149	0.261567	-3.0667	0.00216436	0.042479
ENSG00000197852	FAM212B	260.628	-0.804673	0.166052	-4.8459	1.26037e-06	0.000128756
ENSG00000196912	ANKRD36B	397.997	-0.806634	0.174019	-4.63533	3.5637e-06	0.00028982
ENSG00000124145	SDC4	3764.91	-0.807528	0.199039	-4.05713	4.96804e-05	0.00236844
ENSG00000161638	ITGA5	7587.06	-0.810737	0.143854	-5.63582	1.74231e-08	2.93757e-06
ENSG00000125637	PSD4	134.2	-0.81127	0.223377	-3.63184	0.000281404	0.00926309
ENSG00000073712	FERMT2	8515.74	-0.815388	0.163512	-4.98671	6.14162e-07	6.77473e-05
ENSG00000065989	PDE4A	211.996	-0.816205	0.182472	-4.47304	7.71138e-06	0.000549549
ENSG00000074370	ATP2A3	130.202	-0.816207	0.233072	-3.50195	0.000461868	0.0134715
ENSG00000275832	ARHGAP23	466.399	-0.820091	0.168842	-4.85714	1.19096e-06	0.000123491
ENSG00000163694	RBM47	1061.08	-0.827827	0.235373	-3.51708	0.00043632	0.0129467
ENSG00000131398	KCNC3	256.793	-0.830274	0.220708	-3.76186	0.000168653	0.00619375
ENSG00000182704	TSKU	983.618	-0.831564	0.179505	-4.63254	3.61202e-06	0.000291199
ENSG00000162878	PKDCC	4065.44	-0.83236	0.20576	-4.0453	5.22558e-05	0.00245803
ENSG00000122733	PHF24	84.4154	-0.836734	0.272139	-3.07466	0.00210742	0.0417817
ENSG00000081026	MAGI3	1008.54	-0.837794	0.261362	-3.20549	0.00134831	0.0300074
ENSG00000154822	PLCL2	326.816	-0.840102	0.21248	-3.95379	7.69239e-05	0.00335136
ENSG00000070159	PTPN3	402.29	-0.847419	0.202789	-4.17882	2.93019e-05	0.00160333
ENSG00000134532	SOX5	282.827	-0.84824	0.234566	-3.61621	0.000298943	0.00969918
ENSG00000116661	FBXO2	574.165	-0.853787	0.266051	-3.20911	0.00133146	0.0297781
ENSG00000157613	CREB3L1	401.425	-0.857522	0.179507	-4.77709	1.77848e-06	0.000169964
ENSG00000072182	ASIC4	218.275	-0.859299	0.246332	-3.48838	0.000485957	0.0139969
ENSG00000178075	GRAMD1C	116.737	-0.859943	0.231948	-3.70748	0.000209333	0.00739374
ENSG00000197565	COL4A6	6209.72	-0.866345	0.235938	-3.67191	0.000240744	0.00823854
ENSG00000070882	OSBPL3	1570.3	-0.86711	0.242878	-3.57015	0.000356778	0.0111094
ENSG00000182621	PLCB1	1223.76	-0.867692	0.231768	-3.74379	0.000181266	0.00654894
ENSG00000018625	ATP1A2	3728.03	-0.870121	0.271687	-3.20266	0.00136163	0.0302004
ENSG00000198682	PAPSS2	228.381	-0.871563	0.289814	-3.00732	0.00263563	0.0493468
ENSG00000169174	PCSK9	407.931	-0.871757	0.26734	-3.26086	0.00111074	0.0259983
ENSG00000143375	CGN	982.93	-0.87337	0.188545	-4.63216	3.61868e-06	0.000291199
ENSG00000188157	AGRN	7165.64	-0.875409	0.20192	-4.33542	1.45482e-05	0.00091982
ENSG00000048740	CELF2	909.026	-0.876059	0.167887	-5.21815	1.80723e-07	2.41795e-05
ENSG00000225950	NTF4	146.709	-0.881518	0.188504	-4.67638	2.91987e-06	0.000247152
ENSG00000188112	C6orf132	447.884	-0.883662	0.255455	-3.45917	0.00054185	0.0153509
ENSG00000124126	PREX1	6724.06	-0.885668	0.150311	-5.89223	3.81015e-09	8.49622e-07
ENSG00000196876	SCN8A	323.244	-0.886124	0.186968	-4.73943	2.14316e-06	0.000194934
ENSG00000164442	CITED2	4436.45	-0.891261	0.216794	-4.1111	3.93782e-05	0.00198692
ENSG00000157423	HYDIN	115.864	-0.89494	0.253393	-3.53183	0.000412702	0.0124579
ENSG00000116299	KIAA1324	289.855	-0.898003	0.246908	-3.63699	0.000275837	0.00916717
ENSG00000006468	ETV1	812.642	-0.902363	0.208425	-4.32944	1.49491e-05	0.000936598
ENSG00000166446	CDYL2	72.2862	-0.907952	0.262105	-3.46408	0.000532053	0.015129
ENSG00000187678	SPRY4	3634.08	-0.909635	0.194742	-4.67096	2.99791e-06	0.000252726
ENSG00000136630	HLX	359.792	-0.917185	0.244942	-3.7445	0.000180756	0.00654192
ENSG00000129595	EPB41L4A	269.8	-0.917865	0.267032	-3.43729	0.000587573	0.0163339
ENSG00000157064	NMNAT2	180.656	-0.919865	0.275781	-3.33549	0.000851482	0.0213261
ENSG00000135547	HEY2	663.578	-0.921787	0.28086	-3.28201	0.00103069	0.0246698
ENSG00000106392	C1GALT1	2579.97	-0.924163	0.225453	-4.09913	4.14703e-05	0.00206733
ENSG00000006047	YBX2	920.12	-0.92713	0.258714	-3.58361	0.00033888	0.010648
ENSG00000148175	STOM	665.691	-0.935578	0.230968	-4.05068	5.10698e-05	0.00241801
ENSG00000198910	L1CAM	847.57	-0.9392	0.276553	-3.3961	0.000683537	0.0183616
ENSG00000158008	EXTL1	54.6302	-0.939896	0.303975	-3.09202	0.00198801	0.0399242
ENSG00000182575	NXPH3	229.22	-0.941965	0.230054	-4.09454	4.23009e-05	0.00210368
ENSG00000171992	SYNPO	120.517	-0.95844	0.247192	-3.87731	0.000105616	0.00432858
ENSG00000185567	AHNAK2	70.1922	-0.959369	0.292958	-3.27477	0.00105748	0.0250628
ENSG00000119681	LTBP2	127.626	-0.959502	0.247544	-3.87609	0.000106147	0.00434176
ENSG00000109956	B3GAT1	231.329	-0.963348	0.292164	-3.29728	0.000976249	0.0237075
ENSG00000003402	CFLAR	1586.68	-0.965016	0.262146	-3.68122	0.000232123	0.00807679
ENSG00000138356	AOX1	112.345	-0.966077	0.274698	-3.51687	0.000436667	0.0129467
ENSG00000133805	AMPD3	95.9972	-0.971973	0.32039	-3.03372	0.00241557	0.0462978
ENSG00000183569	SERHL2	217.315	-0.979619	0.278067	-3.52296	0.000426751	0.0127705
ENSG00000145911	N4BP3	332.899	-0.98144	0.256547	-3.82557	0.000130471	0.00505741
ENSG00000071575	TRIB2	3020.44	-0.982028	0.205913	-4.76915	1.85008e-06	0.000175191
ENSG00000133863	TEX15	248.627	-0.985994	0.292442	-3.37159	0.00074735	0.0196025
ENSG00000173406	DAB1	2428.05	-0.98947	0.243036	-4.07128	4.67546e-05	0.00226013
ENSG00000139219	COL2A1	5506.07	-0.991476	0.21955	-4.51594	6.3035e-06	0.000460289
ENSG00000104059	FAM189A1	297.435	-0.993535	0.29141	-3.4094	0.000651055	0.0176722
ENSG00000161681	SHANK1	144.368	-0.994974	0.276802	-3.59454	0.000324969	0.0103107
ENSG00000166845	C18orf54	2474.17	-0.996531	0.297948	-3.34465	0.000823878	0.0209639
ENSG00000267385	CTB-50L17.14	40.7809	-0.998748	0.301377	-3.31395	0.000919888	0.0226568
ENSG00000278041	RP5-984P4.6	224.088	-1.00051	0.272028	-3.67796	0.00023511	0.00813975
ENSG00000198624	CCDC69	111.324	-1.01091	0.202011	-5.00424	5.6084e-07	6.35557e-05
ENSG00000188505	NCCRP1	146.251	-1.01197	0.29674	-3.41029	0.000648934	0.0176377
ENSG00000179348	GATA2	309.012	-1.012	0.295189	-3.42831	0.000607362	0.0168164
ENSG00000129295	LRRC6	52.971	-1.01395	0.322692	-3.14217	0.001677	0.0353498
ENSG00000204682	CASC10	532.639	-1.02274	0.214494	-4.76813	1.85942e-06	0.000175275
ENSG00000178297	TMPRSS9	826.122	-1.02503	0.331384	-3.09318	0.00198024	0.0398314
ENSG00000180263	FGD6	3579.99	-1.02642	0.167418	-6.13087	8.74002e-10	2.21037e-07
ENSG00000126259	KIRREL2	90.3678	-1.03104	0.230197	-4.47896	7.50086e-06	0.000536389
ENSG00000235568	NFAM1	60.1956	-1.03218	0.319047	-3.23521	0.00121552	0.0279153
ENSG00000163637	PRICKLE2	302.068	-1.03331	0.252028	-4.09997	4.13199e-05	0.0020648
ENSG00000080823	MOK	1746.64	-1.03483	0.277693	-3.72653	0.000194133	0.00696527
ENSG00000169862	CTNND2	120.853	-1.03678	0.224828	-4.61144	3.99891e-06	0.000316525
ENSG00000213626	LBH	2184.71	-1.04061	0.207817	-5.00735	5.51833e-07	6.28786e-05
ENSG00000261150	EPPK1	48.5708	-1.04426	0.304919	-3.42473	0.00061542	0.0169497
ENSG00000169330	KIAA1024	111.263	-1.04521	0.336762	-3.1037	0.00191114	0.0385912
ENSG00000182175	RGMA	680.874	-1.04549	0.181099	-5.77301	7.78658e-09	1.52338e-06
ENSG00000053524	MCF2L2	915.244	-1.04565	0.1638	-6.38374	1.72811e-10	5.53546e-08
ENSG00000165272	AQP3	155.98	-1.04836	0.345095	-3.0379	0.0023823	0.045787
ENSG00000156925	ZIC3	9047.11	-1.0488	0.298495	-3.51361	0.000442057	0.0130034
ENSG00000131196	NFATC1	1865.18	-1.05144	0.241728	-4.3497	1.36326e-05	0.000875274
ENSG00000126882	FAM78A	162.803	-1.05258	0.336289	-3.12998	0.00174821	0.0363269
ENSG00000125430	HS3ST3B1	673.876	-1.0589	0.324249	-3.26571	0.0010919	0.0256441
ENSG00000260231	JHDM1D-AS1	259.568	-1.05974	0.276854	-3.8278	0.000129292	0.00502213
ENSG00000067141	NEO1	11222	-1.06012	0.16951	-6.25404	3.99961e-10	1.18491e-07
ENSG00000007402	CACNA2D2	703.095	-1.06289	0.149672	-7.10147	1.23438e-12	7.52899e-10
ENSG00000110002	VWA5A	783.73	-1.06908	0.257851	-4.14612	3.38152e-05	0.00177086
ENSG00000147852	VLDLR	902.136	-1.07188	0.272967	-3.92677	8.60949e-05	0.00366619
ENSG00000117586	TNFSF4	130.089	-1.07312	0.243566	-4.40589	1.05349e-05	0.000707381
ENSG00000030419	IKZF2	487.529	-1.07837	0.285276	-3.78008	0.00015678	0.00586879
ENSG00000168772	CXXC4	637.44	-1.08012	0.132555	-8.14848	3.68515e-16	5.45876e-13
ENSG00000130707	ASS1	1302.11	-1.08365	0.301368	-3.59577	0.00032343	0.0102872
ENSG00000140284	SLC27A2	26.2546	-1.08728	0.362075	-3.00292	0.00267404	0.049824
ENSG00000183873	SCN5A	497.889	-1.08821	0.301552	-3.60871	0.00030772	0.00989948
ENSG00000078549	ADCYAP1R1	230.79	-1.09111	0.281607	-3.87459	0.000106803	0.00435588
ENSG00000116729	WLS	5906.8	-1.09147	0.196328	-5.55943	2.70656e-08	4.35105e-06
ENSG00000170545	SMAGP	279.032	-1.09504	0.288868	-3.79079	0.000150167	0.00569317
ENSG00000242779	ZNF702P	653.996	-1.09771	0.236565	-4.6402	3.48079e-06	0.000285315
ENSG00000118898	PPL	985.391	-1.09958	0.269298	-4.08312	4.44357e-05	0.00217851
ENSG00000280344	AC009166.7	47.0309	-1.09964	0.340949	-3.22524	0.00125866	0.028611
ENSG00000166257	SCN3B	28.7273	-1.10076	0.357931	-3.07533	0.00210271	0.0417283
ENSG00000183186	C2CD4C	310.013	-1.10157	0.30701	-3.58806	0.000333143	0.0105102
ENSG00000131650	KREMEN2	256.926	-1.10336	0.311122	-3.54638	0.000390559	0.011946
ENSG00000162951	LRRTM1	1793.77	-1.10402	0.229641	-4.80758	1.52769e-06	0.000152313
ENSG00000050165	DKK3	350.753	-1.10501	0.176755	-6.25168	4.06067e-10	1.18606e-07
ENSG00000171502	COL24A1	42.5096	-1.1065	0.3067	-3.60776	0.000308852	0.00989948
ENSG00000145358	DDIT4L	43.302	-1.10828	0.349983	-3.16667	0.00154198	0.0329665
ENSG00000259030	FPGT-TNNI3K	44.0648	-1.11707	0.317546	-3.51783	0.000435085	0.0129467
ENSG00000134215	VAV3	212.173	-1.12549	0.354289	-3.17675	0.00148937	0.0322406
ENSG00000133401	PDZD2	270.593	-1.12874	0.206917	-5.45503	4.89643e-08	7.35813e-06
ENSG00000117525	F3	355.535	-1.13272	0.352792	-3.21074	0.00132393	0.0296817
ENSG00000111859	NEDD9	227.238	-1.13695	0.190434	-5.97032	2.36793e-09	5.45624e-07
ENSG00000101463	SYNDIG1	158.702	-1.14122	0.352078	-3.24139	0.00118947	0.0274385
ENSG00000141655	TNFRSF11A	730.888	-1.1481	0.300882	-3.81578	0.000135753	0.00522601
ENSG00000125462	C1orf61	355.366	-1.15639	0.278847	-4.14703	3.36814e-05	0.00176831
ENSG00000162949	CAPN13	182.933	-1.16015	0.350389	-3.31104	0.000929509	0.022812
ENSG00000013016	EHD3	506.376	-1.16241	0.161174	-7.21213	5.50838e-13	3.68493e-10
ENSG00000100351	GRAP2	938.787	-1.16498	0.346752	-3.35969	0.000780287	0.0202129
ENSG00000091490	SEL1L3	242.795	-1.16739	0.308562	-3.78332	0.000154752	0.00583501
ENSG00000170955	PRKCDBP	156.079	-1.1709	0.331509	-3.53204	0.000412371	0.0124579
ENSG00000011347	SYT7	510.618	-1.17461	0.294964	-3.98222	6.82757e-05	0.0030581
ENSG00000112183	RBM24	942.915	-1.17901	0.289863	-4.06747	4.75265e-05	0.00228678
ENSG00000182985	CADM1	7794.68	-1.18254	0.26271	-4.50131	6.75371e-06	0.000488009
ENSG00000118160	SLC8A2	199.186	-1.18609	0.242649	-4.8881	1.01816e-06	0.000107727
ENSG00000163347	CLDN1	45.3098	-1.18639	0.364786	-3.25229	0.00114479	0.0266152
ENSG00000251287	ALG1L2	53.3432	-1.18895	0.368654	-3.22512	0.00125918	0.028611
ENSG00000012779	ALOX5	38.9853	-1.18957	0.387489	-3.06995	0.00214093	0.0422376
ENSG00000141744	PNMT	68.127	-1.19141	0.372301	-3.20014	0.0013736	0.0303686
ENSG00000157510	AFAP1L1	404.189	-1.19731	0.277702	-4.31149	1.62158e-05	0.000998158
ENSG00000166823	MESP1	1609.5	-1.2034	0.386474	-3.1138	0.00184697	0.0378109
ENSG00000184156	KCNQ3	56.5291	-1.20822	0.382409	-3.15949	0.00158046	0.0337198
ENSG00000171885	AQP4	134.52	-1.2207	0.376169	-3.24508	0.00117418	0.0271764
ENSG00000160223	ICOSLG	51.1744	-1.22773	0.406826	-3.01784	0.00254585	0.0479527
ENSG00000179855	GIPC3	70.3811	-1.23089	0.368572	-3.33963	0.000838895	0.0211742
ENSG00000197467	COL13A1	4147.66	-1.23836	0.311057	-3.98114	6.85843e-05	0.00305871
ENSG00000144596	GRIP2	238.488	-1.2386	0.341342	-3.62861	0.000284948	0.00936489
ENSG00000166963	MAP1A	86.0108	-1.24221	0.34607	-3.58948	0.000331342	0.0104747
ENSG00000140022	STON2	187.601	-1.24582	0.334943	-3.7195	0.000199621	0.00714982
ENSG00000242732	RGAG4	778.328	-1.25219	0.142224	-8.80432	1.3165e-18	3.41271e-15
ENSG00000100146	SOX10	106.114	-1.2526	0.403373	-3.10531	0.00190082	0.0384202
ENSG00000167306	MYO5B	207.62	-1.2535	0.309203	-4.05398	5.0354e-05	0.00238957
ENSG00000135144	DTX1	119.261	-1.25393	0.291788	-4.29739	1.72819e-05	0.001051
ENSG00000156453	PCDH1	673.707	-1.25487	0.33368	-3.76071	0.000169431	0.00620788
ENSG00000125730	C3	902.668	-1.25548	0.321069	-3.91031	9.21781e-05	0.00386961
ENSG00000103449	SALL1	11947.5	-1.25764	0.17041	-7.38005	1.5823e-13	1.36724e-10
ENSG00000250241	RP11-9G1.3	136.514	-1.26226	0.401822	-3.14135	0.00168173	0.0353628
ENSG00000125398	SOX9	446.124	-1.26819	0.274291	-4.62351	3.77295e-06	0.000300937
ENSG00000261115	TMEM178B	48.0946	-1.27175	0.408604	-3.11242	0.0018556	0.0378512
ENSG00000074527	NTN4	638.51	-1.27593	0.293998	-4.33991	1.42539e-05	0.00090953
ENSG00000172318	B3GALT1	249.947	-1.27727	0.27853	-4.58576	4.52329e-06	0.000349609
ENSG00000078328	RBFOX1	41.4677	-1.27886	0.401783	-3.18295	0.00145782	0.0318235
ENSG00000170961	HAS2	14475.6	-1.28663	0.311137	-4.13527	3.54534e-05	0.00184269
ENSG00000234928	AP000344.3	23.3137	-1.29611	0.40844	-3.17333	0.00150701	0.0324826
ENSG00000188338	SLC38A3	94.1444	-1.29752	0.226455	-5.72971	1.00603e-08	1.84628e-06
ENSG00000137261	KIAA0319	24.3478	-1.30288	0.425702	-3.06054	0.00220935	0.0431833
ENSG00000137449	CPEB2	252.01	-1.30651	0.279763	-4.67007	3.01094e-06	0.000252797
ENSG00000146352	CLVS2	287.009	-1.31432	0.310051	-4.23906	2.2446e-05	0.00129257
ENSG00000133216	EPHB2	1958.67	-1.31463	0.329444	-3.99044	6.59494e-05	0.00297317
ENSG00000185559	DLK1	1755.82	-1.31765	0.304333	-4.32962	1.49369e-05	0.000936598
ENSG00000110195	FOLR1	39.7076	-1.3186	0.436459	-3.02112	0.00251838	0.0476952
ENSG00000147234	FRMPD3	42.3576	-1.32341	0.352725	-3.75195	0.000175462	0.00638375
ENSG00000172782	FADS6	135.826	-1.326	0.391934	-3.38323	0.000716379	0.0189493
ENSG00000139263	LRIG3	4357.01	-1.32627	0.225469	-5.88225	4.04719e-09	8.86419e-07
ENSG00000156218	ADAMTSL3	33.67	-1.33353	0.40713	-3.27545	0.00105492	0.0250309
ENSG00000236404	VLDLR-AS1	47.5472	-1.35745	0.387197	-3.50584	0.000455175	0.0133137
ENSG00000274588	DGKK	304.961	-1.35993	0.221781	-6.13186	8.68574e-10	2.21037e-07
ENSG00000183145	RIPPLY3	282.774	-1.37081	0.30143	-4.5477	5.42354e-06	0.000408994
ENSG00000214548	MEG3	245.377	-1.3712	0.354226	-3.87099	0.000108394	0.00438183
ENSG00000265766	CXADRP3	227.395	-1.37972	0.376952	-3.6602	0.000252022	0.00856177
ENSG00000126778	SIX1	343.359	-1.38045	0.290042	-4.7595	1.94076e-06	0.000180482
ENSG00000173546	CSPG4	239.74	-1.38382	0.268302	-5.15771	2.49993e-07	3.18058e-05
ENSG00000226091	LINC00937	155.087	-1.38622	0.379157	-3.65605	0.000256127	0.00866487
ENSG00000214711	CAPN14	35.4222	-1.38971	0.405502	-3.42714	0.000609976	0.0168663
ENSG00000073910	FRY	83.7403	-1.39936	0.354465	-3.9478	7.88717e-05	0.00340155
ENSG00000178573	MAF	195.264	-1.40028	0.276407	-5.066	4.06264e-07	4.87e-05
ENSG00000021645	NRXN3	875.838	-1.40888	0.262062	-5.37612	7.61081e-08	1.1115e-05
ENSG00000188803	SHISA6	1082.78	-1.41751	0.319982	-4.42996	9.42524e-06	0.000645085
ENSG00000078114	NEBL	867.277	-1.42281	0.229039	-6.21209	5.22841e-10	1.46523e-07
ENSG00000166825	ANPEP	1685.87	-1.42493	0.313526	-4.54484	5.49777e-06	0.000411598
ENSG00000164318	EGFLAM	1282.74	-1.42634	0.298195	-4.78323	1.72497e-06	0.000167287
ENSG00000054598	FOXC1	4109.17	-1.42806	0.286105	-4.99137	5.99514e-07	6.68426e-05
ENSG00000168546	GFRA2	123.603	-1.4303	0.438986	-3.25819	0.00112125	0.0262148
ENSG00000230882	AC005077.14	154.362	-1.43196	0.33927	-4.22072	2.43526e-05	0.00137985
ENSG00000185090	MANEAL	25.9091	-1.44527	0.439658	-3.28727	0.00101164	0.0242818
ENSG00000182489	XKRX	37.663	-1.45118	0.461438	-3.1449	0.00166141	0.0351576
ENSG00000244405	ETV5	1207.65	-1.45321	0.221349	-6.56527	5.19369e-11	2.0322e-08
ENSG00000185585	OLFML2A	1227.38	-1.45497	0.302727	-4.80621	1.53815e-06	0.000152623
ENSG00000180730	SHISA2	792.67	-1.46143	0.361354	-4.04433	5.2474e-05	0.002462
ENSG00000130037	KCNA5	312.456	-1.46943	0.41214	-3.56537	0.000363338	0.0112798
ENSG00000101384	JAG1	6896.24	-1.46972	0.212127	-6.92847	4.25429e-12	2.45071e-09
ENSG00000111077	TNS2	456.951	-1.47765	0.244662	-6.03958	1.54517e-09	3.72601e-07
ENSG00000144057	ST6GAL2	216.13	-1.50196	0.330372	-4.54628	5.46014e-06	0.000410262
ENSG00000180537	RNF182	64.2745	-1.50297	0.259707	-5.78717	7.15815e-09	1.44122e-06
ENSG00000119547	ONECUT2	47.7421	-1.51343	0.344166	-4.39738	1.09564e-05	0.000728252
ENSG00000080644	CHRNA3	184.577	-1.51452	0.316672	-4.78262	1.73022e-06	0.000167287
ENSG00000176641	RNF152	1435.2	-1.51579	0.268706	-5.64108	1.68985e-08	2.87246e-06
ENSG00000227038	GTF2IP7	48.2567	-1.51825	0.469411	-3.23438	0.00121906	0.0279346
ENSG00000260903	XKR7	83.58	-1.5375	0.503396	-3.05426	0.00225614	0.044015
ENSG00000103489	XYLT1	499.848	-1.54764	0.174827	-8.85242	8.56424e-19	2.53722e-15
ENSG00000163377	FAM19A4	151.027	-1.55244	0.461245	-3.36576	0.000763341	0.0198871
ENSG00000139438	FAM222A	294.424	-1.55325	0.337887	-4.59696	4.28693e-06	0.00033548
ENSG00000101230	ISM1	79.7108	-1.5548	0.455505	-3.41336	0.00064168	0.0175355
ENSG00000116544	DLGAP3	83.5341	-1.56998	0.428183	-3.6666	0.000245795	0.00836995
ENSG00000104313	EYA1	185.413	-1.57536	0.35759	-4.40549	1.05546e-05	0.000707381
ENSG00000177098	SCN4B	298.138	-1.57613	0.381029	-4.13651	3.52623e-05	0.00183736
ENSG00000184261	KCNK12	660.059	-1.58018	0.312733	-5.05281	4.35351e-07	5.15903e-05
ENSG00000009709	PAX7	41.9884	-1.58254	0.473462	-3.34248	0.000830319	0.0210761
ENSG00000158089	GALNT14	216.8	-1.58472	0.213868	-7.40981	1.26484e-13	1.14044e-10
ENSG00000172575	RASGRP1	978.493	-1.58983	0.257731	-6.16855	6.89209e-10	1.85621e-07
ENSG00000198768	APCDD1L	302.806	-1.59626	0.27747	-5.7529	8.77234e-09	1.669e-06
ENSG00000149090	PAMR1	118.248	-1.6041	0.31143	-5.15077	2.59426e-07	3.26059e-05
ENSG00000155849	ELMO1	1194.03	-1.6086	0.266786	-6.02957	1.64395e-09	3.87458e-07
ENSG00000174482	LINGO2	51.9676	-1.61096	0.466002	-3.45699	0.000546252	0.0154335
ENSG00000139508	SLC46A3	459.346	-1.61274	0.341881	-4.71725	2.39053e-06	0.000212947
ENSG00000125845	BMP2	2142.54	-1.62577	0.265856	-6.11523	9.64176e-10	2.40905e-07
ENSG00000198948	MFAP3L	77.6939	-1.62985	0.413124	-3.94517	7.9744e-05	0.00343098
ENSG00000203883	SOX18	56.4075	-1.63432	0.365776	-4.4681	7.89158e-06	0.000556651
ENSG00000205143	ARID3C	46.9949	-1.63461	0.327731	-4.98765	6.11167e-07	6.77473e-05
ENSG00000154080	CHST9	456.836	-1.63959	0.241863	-6.77899	1.21022e-11	5.83665e-09
ENSG00000174827	PDZK1	57.8162	-1.64517	0.527139	-3.12095	0.00180268	0.037207
ENSG00000130477	UNC13A	259.437	-1.65359	0.469331	-3.5233	0.000426205	0.0127705
ENSG00000259663	CTD-2314G24.2	221.133	-1.6672	0.478648	-3.48314	0.000495572	0.0142541
ENSG00000177519	RPRM	63.2786	-1.67033	0.491565	-3.39799	0.000678839	0.0182828
ENSG00000277196	AC007325.2	230.866	-1.67457	0.356113	-4.70235	2.57182e-06	0.000225039
ENSG00000197705	KLHL14	163.344	-1.67706	0.406878	-4.12178	3.7595e-05	0.00191089
ENSG00000256340	ABCC6P1	55.8341	-1.69381	0.3811	-4.44454	8.80806e-06	0.0006171
ENSG00000151062	CACNA2D4	125.048	-1.70124	0.39665	-4.28901	1.79471e-05	0.00108194
ENSG00000138650	PCDH10	3515.28	-1.70235	0.499942	-3.40509	0.00066143	0.0178603
ENSG00000131771	PPP1R1B	83.3813	-1.71061	0.514633	-3.32394	0.000887561	0.022017
ENSG00000172164	SNTB1	93.2623	-1.71215	0.363681	-4.70783	2.50369e-06	0.000220943
ENSG00000272512	RP11-54O7.17	70.6592	-1.71895	0.525422	-3.27156	0.00106958	0.0252918
ENSG00000165194	PCDH19	1452.58	-1.76908	0.399335	-4.43005	9.421e-06	0.000645085
ENSG00000187550	SBK2	74.5169	-1.78021	0.409053	-4.35203	1.34883e-05	0.000871401
ENSG00000137747	TMPRSS13	99.7577	-1.79792	0.415141	-4.33085	1.48532e-05	0.000936248
ENSG00000228835	AC012123.1	99.6172	-1.81802	0.415004	-4.38072	1.18286e-05	0.000776271
ENSG00000171587	DSCAM	49.0897	-1.83285	0.453628	-4.04042	5.33547e-05	0.00249205
ENSG00000133106	EPSTI1	319.788	-1.83591	0.3553	-5.16722	2.37607e-07	3.04167e-05
ENSG00000205038	PKHD1L1	48.3315	-1.84383	0.462711	-3.98485	6.75236e-05	0.00303754
ENSG00000260057	LINC01571	17.762	-1.84409	0.595051	-3.09905	0.00194141	0.0391263
ENSG00000160179	ABCG1	99.5741	-1.86285	0.597264	-3.11898	0.0018148	0.0372997
ENSG00000232973	CYP1B1-AS1	44.3132	-1.87252	0.570386	-3.2829	0.00102745	0.0246328
ENSG00000123338	NCKAP1L	86.3222	-1.87752	0.375593	-4.9988	5.76875e-07	6.50176e-05
ENSG00000165588	OTX2	1686.58	-1.89066	0.376693	-5.0191	5.19132e-07	5.98098e-05
ENSG00000228222	AC074363.1	14.035	-1.89182	0.534462	-3.53967	0.000400627	0.0121821
ENSG00000157445	CACNA2D3	49.3938	-1.89365	0.593629	-3.18996	0.00142292	0.0312923
ENSG00000117154	IGSF21	44.3749	-1.9026	0.602455	-3.15807	0.00158816	0.0338492
ENSG00000108950	FAM20A	93.0578	-1.93952	0.485774	-3.99263	6.53433e-05	0.00295227
ENSG00000082293	COL19A1	171.532	-1.9529	0.376201	-5.1911	2.09054e-07	2.7439e-05
ENSG00000164976	KIAA1161	440.065	-1.96957	0.444069	-4.43527	9.19576e-06	0.00063356
ENSG00000058085	LAMC2	209.254	-1.97952	0.328302	-6.02955	1.64415e-09	3.87458e-07
ENSG00000237742	RP11-624M8.1	22.2373	-1.98512	0.616028	-3.22245	0.00127099	0.0287235
ENSG00000214336	FOXI3	129.688	-1.98826	0.434062	-4.5806	4.63647e-06	0.000355423
ENSG00000240694	PNMA2	188.067	-1.98871	0.308325	-6.45003	1.11825e-10	4.06845e-08
ENSG00000256321	RP11-153K16.1	27.03	-1.99183	0.594632	-3.34969	0.000809014	0.0207383
ENSG00000175766	EIF4E1B	15.25	-1.99209	0.62708	-3.17676	0.00148928	0.0322406
ENSG00000228252	COL6A4P2	702.91	-1.99522	0.401367	-4.97107	6.65854e-07	7.30607e-05
ENSG00000185811	IKZF1	30.2363	-2.00238	0.479997	-4.17166	3.02392e-05	0.00163307
ENSG00000170214	ADRA1B	23.0393	-2.00321	0.641685	-3.12179	0.00179754	0.0371709
ENSG00000175352	NRIP3	15.0981	-2.0091	0.50587	-3.97158	7.13962e-05	0.00315696
ENSG00000147613	PSKH2	405.358	-2.01693	0.323615	-6.2325	4.59049e-10	1.30408e-07
ENSG00000125820	NKX2-2	60.4683	-2.02851	0.473846	-4.28095	1.86097e-05	0.00111219
ENSG00000176438	SYNE3	111.159	-2.02886	0.481946	-4.20971	2.55697e-05	0.00144486
ENSG00000136250	AOAH	13.0318	-2.02966	0.588309	-3.45	0.000560593	0.0157528
ENSG00000187889	C1orf168	322.3	-2.03151	0.355509	-5.71437	1.10109e-08	1.97078e-06
ENSG00000228031	AC078842.3	76.4374	-2.03444	0.548536	-3.70886	0.000208192	0.00738031
ENSG00000173918	C1QTNF1	124.943	-2.04113	0.318716	-6.40423	1.51133e-10	5.1983e-08
ENSG00000103647	CORO2B	51.4292	-2.06983	0.552172	-3.74852	0.000177878	0.006449
ENSG00000171617	ENC1	4710.7	-2.0724	0.301139	-6.88186	5.90769e-12	3.14138e-09
ENSG00000118257	NRP2	3230.22	-2.07575	0.289361	-7.17355	7.30797e-13	4.59251e-10
ENSG00000225216	AC007362.3	43.5766	-2.07821	0.407862	-5.09539	3.48029e-07	4.24554e-05
ENSG00000164619	BMPER	3787.28	-2.08827	0.630506	-3.31206	0.000926108	0.0227555
ENSG00000078725	BRINP1	267.616	-2.09914	0.284728	-7.37242	1.67557e-13	1.38992e-10
ENSG00000140090	SLC24A4	43.0332	-2.12535	0.444327	-4.78331	1.72433e-06	0.000167287
ENSG00000251504	LINC01099	17.2702	-2.13913	0.685982	-3.11835	0.00181867	0.0373422
ENSG00000166206	GABRB3	384.942	-2.17866	0.418851	-5.20151	1.97677e-07	2.62783e-05
ENSG00000177354	C10orf71	77.053	-2.21117	0.558321	-3.9604	7.48249e-05	0.00328059
ENSG00000120457	KCNJ5	537.568	-2.21143	0.351653	-6.28867	3.20202e-10	9.76522e-08
ENSG00000145832	SLC25A48	47.8439	-2.24165	0.582628	-3.84749	0.000119335	0.00475919
ENSG00000145920	CPLX2	47.4012	-2.24514	0.672987	-3.33608	0.000849678	0.0213261
ENSG00000165621	OXGR1	17.9555	-2.25377	0.73019	-3.08656	0.0020249	0.0404749
ENSG00000082684	SEMA5B	1155.72	-2.271	0.645728	-3.51696	0.000436512	0.0129467
ENSG00000114654	EFCC1	25.7161	-2.32535	0.586258	-3.96643	7.29585e-05	0.00321918
ENSG00000255367	RP13-726E6.2	149.56	-2.32621	0.316489	-7.35003	1.98158e-13	1.58054e-10
ENSG00000116147	TNR	40.0412	-2.33054	0.676255	-3.44625	0.000568428	0.0158457
ENSG00000117971	CHRNB4	180.592	-2.35034	0.410742	-5.72218	1.05166e-08	1.9131e-06
ENSG00000007129	CEACAM21	32.9814	-2.38848	0.506923	-4.71172	2.45633e-06	0.000217689
ENSG00000072657	TRHDE	11.2012	-2.38888	0.765681	-3.11994	0.00180887	0.0372517
ENSG00000163251	FZD5	1270.64	-2.39573	0.551373	-4.34503	1.39254e-05	0.000891314
ENSG00000146013	GFRA3	20.1491	-2.40048	0.512151	-4.68707	2.77149e-06	0.000238486
ENSG00000118785	SPP1	16.7473	-2.42909	0.690738	-3.51666	0.000437009	0.0129467
ENSG00000133317	LGALS12	128.386	-2.42925	0.752515	-3.22818	0.0012458	0.0284531
ENSG00000155897	ADCY8	231.358	-2.43692	0.415651	-5.8629	4.54846e-09	9.82562e-07
ENSG00000133067	LGR6	15.522	-2.45199	0.617308	-3.97206	7.12524e-05	0.00315696
ENSG00000136267	DGKB	13.1262	-2.45309	0.703083	-3.48905	0.000484745	0.0139814
ENSG00000156475	PPP2R2B	47.9382	-2.45338	0.544041	-4.50956	6.49632e-06	0.000472704
ENSG00000196090	PTPRT	34.1465	-2.48135	0.492794	-5.03528	4.77154e-07	5.59052e-05
ENSG00000182836	PLCXD3	610.696	-2.48226	0.387153	-6.41158	1.44022e-10	5.06225e-08
ENSG00000196104	SPOCK3	152.535	-2.50641	0.691784	-3.62311	0.000291085	0.00952133
ENSG00000118407	FILIP1	117.345	-2.52489	0.400904	-6.29798	3.01544e-10	9.33345e-08
ENSG00000198807	PAX9	25.4222	-2.53308	0.520415	-4.86743	1.1306e-06	0.000118416
ENSG00000139364	TMEM132B	841.124	-2.54992	0.397283	-6.4184	1.3771e-10	4.92385e-08
ENSG00000105392	CRX	32.7384	-2.57232	0.622722	-4.13077	3.61556e-05	0.00186531
ENSG00000203685	C1orf95	79.7874	-2.60655	0.495921	-5.25598	1.47237e-07	2.00882e-05
ENSG00000221866	PLXNA4	108.369	-2.62848	0.406636	-6.46398	1.01987e-10	3.77681e-08
ENSG00000255319	ENPP7P8	80.7962	-2.66289	0.387311	-6.87534	6.18423e-12	3.20621e-09
ENSG00000170373	CST1	112.79	-2.69715	0.538556	-5.00811	5.49661e-07	6.28786e-05
ENSG00000222071	MIR1915	12.4425	-2.73019	0.811877	-3.36281	0.000771532	0.0200753
ENSG00000185924	RTN4RL1	55.1923	-2.73464	0.374323	-7.30554	2.76154e-13	1.97478e-10
ENSG00000185483	ROR1	1285.51	-2.75291	0.324644	-8.4798	2.25581e-17	5.19789e-14
ENSG00000204624	PTCHD2	522.356	-2.79022	0.609188	-4.58023	4.6446e-06	0.000355423
ENSG00000224865	AC009518.4	33.8253	-2.80182	0.454552	-6.16392	7.09654e-10	1.88677e-07
ENSG00000171388	APLN	17.4398	-2.86762	0.904082	-3.17186	0.00151467	0.0325485
ENSG00000256306	RP11-4N23.1	12.3545	-2.8896	0.753814	-3.83331	0.000126431	0.00495638
ENSG00000141052	MYOCD	219.493	-2.934	0.974178	-3.01177	0.00259727	0.0487882
ENSG00000177511	ST8SIA3	20.4933	-2.95133	0.536273	-5.50341	3.7251e-08	5.80835e-06
ENSG00000149571	KIRREL3	12.7344	-2.96511	0.88648	-3.34481	0.000823386	0.0209639
ENSG00000180053	NKX2-6	155.559	-2.96832	0.915619	-3.24187	0.00118748	0.0274232
ENSG00000253507	CTD-2501M5.1	125.287	-2.97612	0.974019	-3.0555	0.00224686	0.0438751
ENSG00000167034	NKX3-1	207.863	-2.98552	0.430183	-6.94012	3.91755e-12	2.32121e-09
ENSG00000111262	KCNA1	395.581	-2.98828	0.872713	-3.42413	0.000616768	0.0169497
ENSG00000125735	TNFSF14	45.893	-3.01673	0.587329	-5.13635	2.80122e-07	3.47854e-05
ENSG00000149654	CDH22	103.59	-3.03208	0.544357	-5.57001	2.54719e-08	4.12685e-06
ENSG00000163508	EOMES	1882.33	-3.05264	0.732474	-4.16758	3.07854e-05	0.00165619
ENSG00000261963	RP11-74E22.4	14.2954	-3.07046	0.851812	-3.60462	0.000312612	0.0100045
ENSG00000042980	ADAM28	435.498	-3.08432	0.612749	-5.03357	4.81425e-07	5.60887e-05
ENSG00000145113	MUC4	381.798	-3.09697	0.923946	-3.3519	0.000802598	0.0205994
ENSG00000172061	LRRC15	11.9344	-3.14706	0.897823	-3.50521	0.000456244	0.0133262
ENSG00000136099	PCDH8	537.664	-3.14885	0.693571	-4.54006	5.62382e-06	0.000418017
ENSG00000174348	PODN	16.5408	-3.17919	0.643923	-4.93723	7.9241e-07	8.64894e-05
ENSG00000268027	AC006129.2	27.2482	-3.19204	0.60386	-5.28606	1.24976e-07	1.75118e-05
ENSG00000163873	GRIK3	145.407	-3.22883	0.888481	-3.6341	0.000278953	0.00919703
ENSG00000267909	CCDC177	15.8886	-3.23725	0.886602	-3.6513	0.000260921	0.00879835
ENSG00000136327	NKX2-8	6.46086	-3.26169	0.855174	-3.81407	0.000136698	0.00524972
ENSG00000147223	RIPPLY1	30.3131	-3.26595	0.829713	-3.93624	8.27695e-05	0.00354643
ENSG00000151090	THRB	6.54089	-3.26754	0.919295	-3.5544	0.000378845	0.0116738
ENSG00000152315	KCNK13	64.1184	-3.28996	0.559354	-5.8817	4.06065e-09	8.86419e-07
ENSG00000231290	APCDD1L-AS1	34.9178	-3.35837	0.49932	-6.72589	1.74522e-11	8.22554e-09
ENSG00000135638	EMX1	50.4141	-3.36034	0.965969	-3.47873	0.000503803	0.0144308
ENSG00000236494	RP11-89N17.4	19.3225	-3.36482	0.807752	-4.16566	3.1046e-05	0.00165619
ENSG00000104327	CALB1	63.3653	-3.38642	0.667627	-5.07232	3.92996e-07	4.73835e-05
ENSG00000223930	RP11-33A14.1	93.2311	-3.41597	0.599347	-5.69949	1.20166e-08	2.11187e-06
ENSG00000157168	NRG1	439.767	-3.43327	0.596978	-5.75109	8.86717e-09	1.6717e-06
ENSG00000115507	OTX1	163.936	-3.44127	0.854109	-4.02908	5.5995e-05	0.00259202
ENSG00000154736	ADAMTS5	25.494	-3.54738	0.600198	-5.91035	3.41388e-09	7.7799e-07
ENSG00000187553	CYP26C1	13.9389	-3.54826	0.993764	-3.57052	0.000356267	0.0111094
ENSG00000125285	SOX21	15.5055	-3.7599	0.643696	-5.84111	5.18556e-09	1.08624e-06
ENSG00000064655	EYA2	72.8971	-3.77968	0.639865	-5.90699	3.48424e-09	7.85394e-07
ENSG00000039987	BEST2	21.0081	-3.88629	0.940847	-4.13063	3.61772e-05	0.00186531
ENSG00000007908	SELE	7.05593	-3.93914	1.07417	-3.66715	0.000245271	0.00836585
ENSG00000250361	GYPB	66.3908	-3.96411	0.679158	-5.83681	5.32111e-09	1.10349e-06
ENSG00000221818	EBF2	254.573	-3.99018	0.967491	-4.12426	3.7193e-05	0.00189977
ENSG00000248730	EGFLAM-AS4	283.243	-3.99278	1.0983	-3.63542	0.000277532	0.00919703
ENSG00000221211	AC078794.1	16.8155	-3.9938	0.865892	-4.61236	3.98127e-06	0.000316335
ENSG00000147869	CER1	626.999	-4.04978	0.937583	-4.31938	1.56469e-05	0.00097151
ENSG00000253471	RP11-175E9.1	34.4761	-4.20976	0.533615	-7.88912	3.04324e-15	3.7124e-12
ENSG00000170624	SGCD	10.2227	-4.29541	1.36704	-3.14212	0.00167732	0.0353498
ENSG00000275216	RP11-54H7.4	19.3041	-4.42718	1.33094	-3.32637	0.000879846	0.0219183
ENSG00000110777	POU2AF1	18.7057	-4.65057	1.16752	-3.98328	6.79703e-05	0.00305101
ENSG00000043039	BARX2	9.23463	-4.75121	1.33884	-3.54875	0.000387062	0.0118566
ENSG00000197587	DMBX1	278.302	-4.82163	1.05876	-4.55402	5.26303e-06	0.000398338
ENSG00000231781	AC079896.1	6.44268	-4.9076	1.42288	-3.44907	0.000562528	0.0157645
ENSG00000180347	CCDC129	12.2401	-5.03933	1.11189	-4.53221	5.83704e-06	0.000430778
ENSG00000197465	GYPE	34.4477	-5.2676	1.19691	-4.401	1.07755e-05	0.000718529
ENSG00000186766	FOXI2	133.661	-5.48685	0.79548	-6.89754	5.29118e-12	2.88759e-09
ENSG00000125813	PAX1	46.8287	-6.78423	0.716238	-9.47203	2.74463e-21	1.42295e-17
ENSG00000279725	RP11-288A5.2	27.7054	-7.97954	1.28946	-6.18827	6.08292e-10	1.68197e-07
