# Supplementary material for: Human multilineage pro-epicardium/foregut organoids support the development of an epicardium/myocardium organoid
Source: Nat Commun. 2022 Nov 15;13:6981. doi: 10.1038/s41467-022-34730-7 (PMC9666429; doi:10.1038/s41467-022-34730-7)
Supplement: Supplementary file 6 — Source Data [file 41467_2022_34730_MOESM6_ESM.xlsx]

## Sheet: Suppl. Figure 3b
Supplementary Figure 3b Efficiency of PE/STM/PFH organoids
	n=1	n=2	n=3	n=4
Total number of organoids analysed	30	45	43	35
Total number of PE/STM/PFH organoids	25	42	35	32
PE/STM/PFH organoids generation efficiency (%)	83.3333	93.3333	81.3953	91.4286

## Sheet: Suppl. Figure 3c
Supplementary Figure 3c Characterization of PE/STM/PFH organoids roundness
	Roundness
	n=1		Range	Number of organoids	Percentage of organoids in each range
Organoid 1	0.863		0.9-1	1	9.09091
Organoid 2	0.795		0.8-0.9	5	45.4545
Organoid 3	0.788		0.7-0.8	5	45.4545
Organoid 4	0.669
Organoid 5	0.878		Total organoids	11
Organoid 6	0.878
Organoid 7	0.709
Organoid 8	0.814
Organoid 9	0.786
Organoid 10	0.85
Organoid 11	0.915
	n=2
Organoid 1	0.817		Range	Number of organoids	Percentage of organoids in each range
Organoid 2	0.818		0.9-1	2	25
Organoid 3	0.876		0.8-0.9	5	62.5
Organoid 4	0.897		0.7-0.8	1	12.5
Organoid 5	0.926
Organoid 6	0.79		Total organoids	8
Organoid 7	0.939
Organoid 8	0.832
	n=3
Organoid 1	0.847		Range	Number of organoids	Percentage of organoids in each range
Organoid 2	0.955		0.9-1	1	14.2857
Organoid 3	0.862		0.8-0.9	4	57.1429
Organoid 4	0.85		0.7-0.8	2	28.5714
Organoid 5	0.742
Organoid 6	0.792		Total organoids	7
Organoid 7	0.871
	n=4
Organoid 1	0.762		Range	Number of organoids	Percentage of organoids in each range
Organoid 2	0.983		0.9-1	2	20
Organoid 3	0.827		0.8-0.9	3	30
Organoid 4	0.93		0.7-0.8	5	50
Organoid 5	0.776
Organoid 6	0.75		Total organoids	10
Organoid 7	0.76
Organoid 8	0.84
Organoid 9	0.819
Organoid 10	0.725
	n=5
Organoid 1	0.92		Range	Number of organoids	Percentage of organoids in each range
Organoid 2	0.927		0.9-1	7	23.3333
Organoid 3	0.776		0.8-0.9	8	26.6667
Organoid 4	0.948		0.7-0.8	15	50
Organoid 5	0.771
Organoid 6	0.856		Total organoids	30
Organoid 7	0.968
Organoid 8	0.856
Organoid 9	0.805
Organoid 10	0.786
Organoid 11	0.758
Organoid 12	0.774
Organoid 13	0.73
Organoid 14	0.734
Organoid 15	0.784
Organoid 16	0.751
Organoid 17	0.703
Organoid 18	0.882
Organoid 19	0.908
Organoid 20	0.795
Organoid 21	0.954
Organoid 22	0.725
Organoid 23	0.863
Organoid 24	0.775
Organoid 25	0.829
Organoid 26	0.882
Organoid 27	0.938
Organoid 28	0.804
Organoid 29	0.788
Organoid 30	0.788

## Sheet: Suppl. Figure 3h
Supplementary Figure 2h Fluorescence intensity analysis of WT1 staining in PE/STM/PFH organoids at D11 of differentiation																																							Supplementary Figure 3h Fluorescence intensity analysis of WT1 staining in PE/STM/PFH organoids at D11 of differentiation
	* 0 - Periphery of the organoid ; 1 - Epithelium
	Normalized Distance *	Fluorcence Intensity					Normalized Distance	Fluorcence Intensity					Normalized Distance	Fluorcence Intensity					Normalized Distance	Fluorcence Intensity					Normalized Distance	Fluorcence Intensity					Normalized Distance	Fluorcence Intensity					Normalized Distance	Fluorcence Intensity					Normalized Distance	Fluorcence Intensity					Normalized Distance
Organoid 1	0	0.933013	0-0.1	0.714852		Organoid 2	0	0.839973	0-0.1	0.655856		Organoid 3	0	0.989238	0-0.1	0.560672		Organoid 4	0	0.862089	0-0.1	0.442886		Organoid 5	0	0.969024	0-0.1	0.536064		Organoid 6	0	0.662938	0-0.1	0.37749		Organoid 7	0	0.654598	0-0.1	0.4521		Organoid 8	0	0.551032	0-0.1	0.504856		Organoid 9	0
	0.0036636	0.865482	0.1-0.2	0.39958			0.00793588	0.826587	0.1-0.2	0.450892			0.00366273	0.765898	0.1-0.2	0.500131			0.00418378	0.960097	0.1-0.2	0.517858			0.00358395	0.864663	0.1-0.2	0.189821			0.00636892	0.62885	0.1-0.2	0.522422			0.00510287	0.78357	0.1-0.2	0.195253			0.00558749	0.690773	0.1-0.2	0.766391			0.00763371
	0.00732192	0.686683	0.2-0.3	0.367315			0.0158718	0.836705	0.2-0.3	0.328705			0.00732546	0.459531	0.2-0.3	0.220711			0.00836755	0.990045	0.2-0.3	0.371577			0.0071679	0.687239	0.2-0.3	0.160654			0.0127389	0.509207	0.2-0.3	0.0838546			0.0102057	0.897611	0.2-0.3	0.103887			0.011175	0.870502	0.2-0.3	0.590655			0.0152674
	0.0109855	0.791663	0.3-0.4	0.236988			0.023809	0.849732	0.3-0.4	0.0644067			0.0109882	0.359273	0.3-0.4	0.141692			0.0125513	1	0.3-0.4	0.642356			0.0107518	0.575535	0.3-0.4	0.0934249			0.0191078	0.318962	0.3-0.4	0.0804842			0.0153086	1	0.3-0.4	0.142179			0.0167625	0.920662	0.3-0.4	0.25154			0.0229011
	0.0146491	0.888308	0.4-0.5	0.0905761			0.0317449	0.81104	0.4-0.5	0.192259			0.0146509	0.275712	0.4-0.5	0.0461378			0.0167351	0.811562	0.4-0.5	0.245583			0.0143358	0.46591	0.4-0.5	0.069272			0.0254778	0.1649	0.4-0.5	0.0790646			0.0204115	0.993892	0.4-0.5	0.0763618			0.02235	0.959275	0.4-0.5	0.236431			0.0305349
	0.0183127	0.948265	0.5-0.6	0.194295			0.0396821	0.697928	0.5-0.6	0.130058			0.0183137	0.29497	0.5-0.6	0.0795255			0.0209189	0.674532	0.5-0.6	0.22628			0.0179197	0.348424	0.5-0.6	0.0421224			0.0318468	0.110995	0.5-0.6	0.0364897			0.025507	0.809096	0.5-0.6	0.0141763			0.0279294	0.890509	0.5-0.6	0.143872			0.0381675
	0.0219763	0.887842	0.6-0.7	0.144697			0.047618	0.499377	0.6-0.7	0.155962			0.0219764	0.486325	0.6-0.7	0.159814			0.0251027	0.627512	0.6-0.7	0.155538			0.0215037	0.339686	0.6-0.7	0.0811766			0.0382167	0.0705555	0.6-0.7	0.202732			0.0306098	0.815221	0.6-0.7	0.031165			0.0335169	0.601974	0.6-0.7	0.161278			0.0458012
	0.0256399	0.873246	0.7-0.8	0.758242			0.0555552	0.340996	0.7-0.8	0.148765			0.0256391	0.659479	0.7-0.8	0.0602645			0.0292864	0.549876	0.7-0.8	0.0350383			0.0250876	0.325352	0.7-0.8	0.0772369			0.0445857	0.0297375	0.7-0.8	0.119323			0.0357127	0.760387	0.7-0.8	0.0181549			0.0391044	0.407321	0.7-0.8	0.20533			0.0534349
	0.0293035	0.955344	0.8-0.9	0.21471			0.0634911	0.316448	0.8-0.9	0.0868297			0.0293019	0.783725	0.8-0.9	0.0522001			0.0334773	0.337162	0.8-0.9	0.0410029			0.0286716	0.415978	0.8-0.9	0.0856072			0.0509557	0.0660156	0.8-0.9	0.0190824			0.0408156	0.719492	0.8-0.9	0.0278106			0.0446919	0.292691	0.8-0.9	0.17305			0.0610686
	0.0329671	0.995469	0.9-1	0.119858			0.0714283	0.404864	0.9-1	0.0559625			0.0329646	0.818129	0.9-1	0.114812			0.037661	0.318701	0.9-1	0.084089			0.0322555	0.783984	0.9-1	0.132315			0.0573246	0.181313	0.9-1	0.0156872			0.0459184	0.623538	0.9-1	0.0258748			0.0502794	0.254824	0.9-1	0.17477			0.0687023
	0.0366308	1					0.0793642	0.514855					0.0366273	0.856757					0.0418448	0.317228					0.0358395	1					0.0636946	0.314451					0.0510213	0.408971					0.0558669	0.214877					0.076336
	0.0402891	0.920549					0.0873014	0.640397					0.0402901	0.8881					0.0460286	0.363219					0.0394295	0.927051					0.0700635	0.461026					0.0561242	0.204145					0.0614544	0.127664					0.0839698
	0.0439527	0.697757					0.0952373	0.730999					0.0439528	0.908766					0.0502124	0.430048					0.0430134	0.736415					0.0764335	0.587185					0.061227	0.117806					0.0670419	0.123586					0.0916035
	0.0476163	0.396523					0.103174	0.872077					0.0476155	0.892689					0.0543961	0.426374					0.0465974	0.519435					0.0828024	0.664997					0.0663299	0.107567					0.0726294	0.190173					0.0992361
	0.0512799	0.336876					0.11111	1					0.0512783	0.855253					0.0585799	0.458334					0.0501813	0.341292					0.0891724	0.641747					0.0714254	0.103575					0.0782088	0.322287					0.10687
	0.0549435	0.43626					0.119048	0.994651					0.054941	0.749679					0.0627637	0.485898					0.0537653	0.253726					0.0955413	0.544343					0.0765283	0.0987975					0.0837963	0.513572					0.114504
	0.0586071	0.581816					0.126983	0.933542					0.0586037	0.682116					0.0669475	0.386228					0.0573492	0.212178					0.101911	0.460102					0.0816311	0.0931399					0.0893838	0.644775					0.122137
	0.0622707	0.739434					0.134921	0.876738					0.0622664	0.543615					0.0711312	0.326562					0.0609332	0.186357					0.10828	0.522614					0.086734	0.0783945					0.0949713	0.52931					0.129771
	0.0659343	0.732997					0.142857	0.720341					0.0659292	0.324966					0.075315	0.249246					0.0645171	0.270837					0.114649	0.564515					0.0918369	0.07357					0.100559	0.486453					0.137405
	0.0695979	0.603999					0.150792	0.395013					0.0695919	0.157213					0.0794988	0.171539					0.0681011	0.450531					0.121019	0.48266					0.0969398	0.0631984					0.106146	0.504416					0.145038
	0.0732562	0.568752					0.15873	0.223843					0.0732546	0.0732937					0.0836826	0.123029					0.071685	0.51275					0.127388	0.51966					0.102043	0.0875291					0.111734	0.556357					0.152672
	0.0769198	0.604034					0.166666	0.145015					0.0769236	0.0964074					0.0878663	0.0733831					0.0752689	0.464772					0.133758	0.716304					0.107145	0.132985					0.117321	0.581648					0.160306
	0.0805834	0.595925					0.174603	0.0902547					0.0805863	0.242683					0.0920501	0.0395722					0.0788529	0.506838					0.140127	0.962952					0.112248	0.149431					0.122909	0.51521					0.167938
	0.084247	0.574356					0.182539	0.0978908					0.084249	0.42745					0.0962339	0.0320304					0.0824368	0.56983					0.146497	1					0.117344	0.130856					0.128488	0.667058					0.175572
	0.0879106	0.606858					0.190476	0.122318					0.0879117	0.619453					0.100418	0.0578795					0.0860208	0.647504					0.152866	0.861446					0.122447	0.0716827					0.134076	0.77229					0.183206
	0.0915742	0.688306					0.198412	0.132347					0.0915745	0.709472					0.104601	0.111932					0.0896047	0.704796					0.159236	0.753878					0.12755	0.0389826					0.139663	0.921522					0.19084
	0.0952378	0.642352					0.206349	0.129638					0.0952372	0.598384					0.108785	0.263904					0.0931887	0.638059					0.165605	0.582509					0.132652	0.0349615					0.145251	1					0.198473
	0.0989014	0.463743					0.214285	0.127075					0.0988999	0.460008					0.112969	0.556685					0.0967726	0.51496					0.171975	0.43278					0.137755	0.0465274					0.150838	0.9969					0.206107
	0.102565	0.357987					0.222222	0.144058					0.102563	0.280914					0.117153	0.768973					0.100357	0.312733					0.178344	0.329545					0.142858	0.0271531					0.156426	0.971037					0.213741
	0.106223	0.375314					0.230158	0.232719					0.106225	0.10981					0.121344	0.706734					0.103941	0.150863					0.184714	0.211442					0.147961	0.025321					0.162013	0.956314					0.221374
	0.109887	0.367007					0.238095	0.368115					0.109888	0.0783878					0.125527	0.565699					0.107524	0.0582394					0.191083	0.154092					0.153064	0.0795506					0.167601	0.883629					0.229007
	0.113551	0.428884					0.246031	0.460466					0.113551	0.108385					0.129711	0.407523					0.111108	0.0460395					0.197453	0.131131					0.158167	0.180129					0.173188	0.762103					0.236641
	0.117214	0.510756					0.253968	0.499765					0.117214	0.165436					0.133895	0.238273					0.114698	0.037204					0.203822	0.133227					0.163262	0.331294					0.178768	0.737889					0.244274
	0.120878	0.597887					0.261904	0.504747					0.120876	0.20674					0.138079	0.148801					0.118282	0.0561653					0.210192	0.14162					0.168365	0.43742					0.184355	0.780251					0.251908
	0.124541	0.577892					0.269841	0.452676					0.124539	0.250003					0.142262	0.156763					0.121866	0.126256					0.21656	0.159715					0.173468	0.485711					0.189943	0.820812					0.259542
	0.128205	0.482059					0.277777	0.382102					0.128202	0.302744					0.146446	0.309663					0.12545	0.236959					0.222929	0.122359					0.178571	0.511594					0.19553	0.767676					0.267176
	0.131869	0.368482					0.285713	0.308658					0.131865	0.337273					0.15063	0.500035					0.129034	0.337781					0.229299	0.0946876					0.183674	0.429854					0.201117	0.599925					0.274809
	0.135532	0.272522					0.29365	0.259411					0.135527	0.389219					0.154814	0.57123					0.132618	0.351701					0.235668	0.0919944					0.188777	0.299313					0.206705	0.444441					0.282443
	0.139191	0.206615					0.301586	0.204673					0.13919	0.467459					0.158998	0.691295					0.136202	0.343383					0.242038	0.0559709					0.19388	0.212991					0.212292	0.363105					0.290077
	0.142854	0.142691					0.309523	0.136792					0.142853	0.554343					0.163181	0.833879					0.139786	0.324432					0.248407	0.0416585					0.198982	0.14884					0.21788	0.366807					0.297709
	0.146518	0.113915					0.317459	0.099619					0.146515	0.577536					0.167365	0.812023					0.14337	0.311498					0.254777	0.0390009					0.204085	0.130465					0.223467	0.475196					0.305343
	0.150181	0.118404					0.325397	0.110967					0.150178	0.584657					0.171549	0.796928					0.146954	0.306424					0.261146	0.0632632					0.209181	0.153792					0.229047	0.653293					0.312977
	0.153845	0.157075					0.333332	0.0912655					0.153847	0.555933					0.175733	0.602208					0.150538	0.285013					0.267516	0.0691586					0.214284	0.170459					0.234634	0.849522					0.32061
	0.157509	0.185857					0.34127	0.0557133					0.15751	0.49636					0.179916	0.358699					0.154122	0.288573					0.273885	0.0644411					0.219386	0.21603					0.240222	0.837126					0.328244
	0.161172	0.173965					0.349206	0.0474164					0.161173	0.488977					0.1841	0.297466					0.157706	0.301426					0.280255	0.0505016					0.224489	0.188337					0.245809	0.766259					0.335878
	0.164836	0.154972					0.357143	0.0565543					0.164835	0.569432					0.188284	0.546706					0.16129	0.211068					0.286624	0.0518808					0.229592	0.140662					0.251397	0.658175					0.343512
	0.168499	0.159778					0.365079	0.0543513					0.168498	0.71987					0.192468	0.739155					0.164874	0.128265					0.292994	0.0651395					0.234695	0.105951					0.256984	0.559782					0.351145
	0.172158	0.18453					0.373016	0.0426523					0.172161	0.789966					0.196652	0.754197					0.168458	0.0731232					0.299363	0.0983811					0.239798	0.101412					0.262572	0.551506					0.358778
	0.175821	0.233096					0.380952	0.0365295					0.175823	0.902695					0.200835	0.689828					0.172042	0.0225271					0.305733	0.131901					0.244901	0.164487					0.268159	0.602932					0.366412
	0.179485	0.306315					0.388889	0.0322737					0.179486	0.952603					0.205019	0.383022					0.175626	0.0182808					0.312102	0.165462					0.250004	0.197654					0.273747	0.640243					0.374045
	0.183148	0.399728					0.396825	0.033809					0.183149	1					0.209203	0.110926					0.179209	0.0376776					0.318472	0.193921					0.255099	0.180635					0.279326	0.688636					0.381679
	0.186812	0.49777					0.404761	0.0393437					0.186812	0.952143					0.213394	0.0910516					0.182793	0.0706897					0.324841	0.122484					0.260202	0.139769					0.284914	0.660322					0.389313
	0.190476	0.592742					0.412698	0.105163					0.190474	0.754682					0.217578	0.144116					0.186377	0.104834					0.33121	0.094806					0.265305	0.0798227					0.290501	0.558541					0.396947
	0.194139	0.718903					0.420634	0.258693					0.194137	0.6275					0.221761	0.280874					0.189961	0.151527					0.33758	0.151961					0.270408	0.0349785					0.296089	0.53086					0.40458
	0.197803	0.890771					0.428571	0.365196					0.1978	0.46387					0.225945	0.319316					0.193551	0.239866					0.343949	0.136968					0.275511	0.0174914					0.301676	0.425042					0.412214
	0.201467	0.971493					0.436507	0.415883					0.201463	0.316732					0.230129	0.289084					0.197135	0.313893					0.350319	0.0632573					0.280614	0.0245984					0.307264	0.368028					0.419847
	0.205125	0.998828					0.444444	0.420372					0.205125	0.144492					0.234313	0.28366					0.200719	0.381284					0.356687	0.0384563					0.285716	0.0157018					0.312851	0.358392					0.42748
	0.208788	0.921939					0.45238	0.333495					0.208788	0.0533489					0.238496	0.27694					0.204303	0.390849					0.363057	0.0265649					0.290819	0.0104948					0.318439	0.326319					0.435114
	0.212452	0.834999					0.460317	0.20653					0.212451	0.0427518					0.24268	0.342557					0.207887	0.428456					0.369426	0.0256237					0.295922	0.0122333					0.324026	0.329615					0.442748
	0.216116	0.739801					0.468253	0.108288					0.216114	0.130953					0.246864	0.383454					0.211471	0.401018					0.375796	0.0309391					0.301018	0.0193489					0.329606	0.285527					0.450381
	0.219779	0.611671					0.47619	0.0655074					0.219776	0.174835					0.251048	0.400466					0.215055	0.332691					0.382165	0.0286365					0.30612	0.0377456					0.335193	0.267946					0.458015
	0.223443	0.542214					0.484126	0.0581924					0.223439	0.178413					0.255231	0.326421					0.218639	0.252594					0.388535	0.0328746					0.311223	0.0307958					0.340781	0.278045					0.465649
	0.227106	0.499626					0.492063	0.0546701					0.227102	0.198931					0.259415	0.246708					0.222223	0.200419					0.394904	0.0448667					0.316326	0.0352335					0.346368	0.299324					0.473283
	0.23077	0.461809					0.499999	0.0535195					0.230771	0.252678					0.263599	0.415136					0.225807	0.161174					0.401274	0.0504425					0.321429	0.0263709					0.351956	0.319377					0.480916
	0.234434	0.413554					0.507937	0.0538569					0.234433	0.291943					0.267783	0.567539					0.229391	0.15874					0.407643	0.0525615					0.326532	0.0129857					0.357543	0.219852					0.488549
	0.238092	0.349023					0.515872	0.0853034					0.238096	0.299547					0.271967	0.66159					0.232975	0.123208					0.414013	0.0426766					0.331635	0.0161269					0.363131	0.217575					0.496183
	0.241756	0.261145					0.52381	0.143637					0.241759	0.300654					0.27615	0.750772					0.236559	0.0883717					0.420382	0.0376927					0.336738	0.0184478					0.368718	0.197275					0.503816
	0.245419	0.221761					0.531746	0.182323					0.245422	0.308832					0.280334	0.669048					0.240143	0.0836355					0.426751	0.0390068					0.341841	0.0744839					0.374306	0.195972					0.51145
	0.249083	0.222792					0.539681	0.168889					0.249084	0.301841					0.284518	0.455595					0.243727	0.105596					0.433121	0.0662701					0.346936	0.12862					0.379885	0.217179					0.519084
	0.252746	0.216369					0.547619	0.145299					0.252747	0.300989					0.288702	0.281684					0.247311	0.118961					0.43949	0.101128					0.352039	0.161873					0.385473	0.174548					0.526717
	0.25641	0.167478					0.555555	0.121706					0.25641	0.272787					0.292885	0.299708					0.250894	0.157592					0.44586	0.13286					0.357142	0.203423					0.39106	0.160881					0.534351
	0.260074	0.192005					0.563492	0.0859099					0.260073	0.195314					0.297069	0.427108					0.254478	0.188274					0.452229	0.161934					0.362245	0.215949					0.396648	0.155268					0.541985
	0.263737	0.387157					0.571428	0.0583345					0.263735	0.155009					0.30126	0.511061					0.258062	0.221694					0.458599	0.17691					0.367348	0.223422					0.402235	0.156596					0.549617
	0.267401	0.517186					0.579365	0.0709681					0.267398	0.114614					0.305444	0.620899					0.261646	0.242425					0.464968	0.163746					0.37245	0.262502					0.407822	0.163564					0.557251
	0.271059	0.444454					0.587301	0.117386					0.271061	0.134145					0.309628	0.772729					0.26523	0.209696					0.471338	0.110385					0.377553	0.26901					0.41341	0.175975					0.564885
	0.274723	0.339262					0.595238	0.167214					0.274723	0.18466					0.313811	0.786866					0.26882	0.178246					0.477707	0.0745509					0.382656	0.305034					0.418997	0.247728					0.572519
	0.278386	0.285685					0.603174	0.213728					0.278386	0.24973					0.317995	0.808592					0.272404	0.164119					0.484077	0.0406227					0.387759	0.337602					0.424585	0.304118					0.580152
	0.28205	0.26298					0.611111	0.248268					0.282049	0.254024					0.322179	0.663547					0.275988	0.115831					0.490446	0.0193317					0.392855	0.248271					0.430164	0.367482					0.587786
	0.285714	0.231113					0.619047	0.258067					0.285712	0.263224					0.326363	0.509677					0.279572	0.0603789					0.496816	0.0204208					0.397957	0.159293					0.435752	0.396465					0.59542
	0.289377	0.204575					0.626984	0.25881					0.289374	0.298314					0.330547	0.539229					0.283156	0.0365888					0.503184	0.0249371					0.40306	0.0763882					0.441339	0.364397					0.603053
	0.293041	0.167563					0.63492	0.22619					0.293037	0.268079					0.33473	0.669007					0.28674	0.0271926					0.509554	0.023043					0.408163	0.020284					0.446927	0.317709					0.610687
	0.296704	0.149523					0.642857	0.179277					0.2967	0.283736					0.338914	0.794922					0.290324	0.0169144					0.515923	0.0221137					0.413266	0.0137933					0.452514	0.391547					0.61832
	0.300363	0.15296					0.650793	0.162647					0.300363	0.305351					0.343098	0.828378					0.293908	0.0109369					0.522293	0.0250555					0.418369	0.0207346					0.458102	0.314943					0.625954
	0.304026	0.118863					0.65873	0.161045					0.304025	0.294549					0.347282	0.892552					0.297492	0.0118188					0.528662	0.0256					0.423472	0.0201395					0.463689	0.295611					0.633587
	0.30769	0.105961					0.666666	0.135699					0.307688	0.250548					0.351465	0.912101					0.301076	0.0108879					0.535031	0.041919					0.428575	0.0776378					0.469277	0.227473					0.641221
	0.311353	0.0919582					0.674602	0.0907595					0.311357	0.201027					0.355649	0.870062					0.30466	0.0322282					0.541401	0.0443399					0.43367	0.213067					0.474856	0.120563					0.648855
	0.315017	0.0849708					0.682539	0.0754123					0.31502	0.108952					0.359833	0.763058					0.308244	0.0490174					0.54777	0.0329811					0.438773	0.332174					0.480444	0.0819493					0.656488
	0.318681	0.0681658					0.690475	0.0873539					0.318682	0.0492714					0.364017	0.607425					0.311828	0.0535903					0.55414	0.039942					0.443876	0.373627					0.486031	0.08919					0.664122
	0.322344	0.137009					0.698412	0.0759691					0.322345	0.034892					0.3682	0.42166					0.315412	0.0617236					0.560509	0.0413862					0.448979	0.204115					0.491619	0.1057					0.671756
	0.326008	0.301142					0.706348	0.0680119					0.326008	0.0859069					0.372384	0.235623					0.318996	0.0702325					0.566879	0.037604					0.454082	0.0630114					0.497206	0.132727					0.679388
	0.329671	0.479228					0.714286	0.049631					0.329671	0.191083					0.376568	0.192449					0.322579	0.0850509					0.573248	0.0429785					0.459184	0.0171726					0.502794	0.15862					0.687022
	0.33333	0.545164					0.722221	0.0423092					0.333333	0.271328					0.380752	0.317477					0.326163	0.10803					0.579618	0.0535085					0.464287	0.0163947					0.508381	0.146209					0.694656
	0.336993	0.603286					0.730159	0.0564735					0.336996	0.329385					0.384936	0.480687					0.329747	0.114192					0.585987	0.0521176					0.46939	0.0196634					0.513969	0.146363					0.70229
	0.340657	0.479687					0.738095	0.0893594					0.340659	0.320463					0.389126	0.610465					0.333331	0.105248					0.592357	0.035479					0.474493	0.00952142					0.519556	0.150839					0.709923
	0.344321	0.424092					0.746032	0.112106					0.344322	0.295322					0.39331	0.692425					0.336915	0.0948065					0.598726	0.035627					0.479589	0.00926213					0.525136	0.122314					0.717557
	0.347984	0.411811					0.753968	0.142129					0.347984	0.259839					0.397494	0.727111					0.340499	0.104197					0.605096	0.03014					0.484691	0.010244					0.530723	0.122499					0.725191
	0.351648	0.371439					0.761905	0.171398					0.351647	0.223448					0.401678	0.6996					0.344089	0.111454					0.611465	0.0420373					0.489794	0.0125734					0.536311	0.100581					0.732824
	0.355311	0.31902					0.769841	0.199809					0.35531	0.182292					0.405862	0.648233					0.347673	0.112118					0.617835	0.0581728					0.494897	0.0132067					0.541898	0.091528					0.740458
	0.358975	0.273644					0.777778	0.241008					0.358972	0.182451					0.410045	0.514415					0.351257	0.10582					0.624204	0.0727456					0.5	0.00425063					0.547486	0.10533					0.748091
	0.362639	0.208725					0.785714	0.245163					0.362635	0.170928					0.414229	0.35783					0.354841	0.0932495					0.630574	0.0911717					0.505103	0.00771915					0.553073	0.0831492					0.755724
	0.366297	0.129259					0.793651	0.229112					0.366298	0.115733					0.418413	0.260828					0.358425	0.0890195					0.636943	0.144041					0.510206	0.00581062					0.558661	0.0856417					0.763358
	0.369961	0.0743627					0.801587	0.206686					0.369961	0.084294					0.422597	0.172497					0.362009	0.0989548					0.643311	0.209642					0.515309	0.00425063					0.564248	0.091425					0.770992
	0.373624	0.0351134					0.809523	0.160903					0.373623	0.0595391					0.42678	0.232524					0.365593	0.0958027					0.649681	0.264429					0.520411	0.00425063					0.569836	0.0723552					0.778626
	0.377288	0.033363					0.81746	0.122368					0.377286	0.0416444					0.430964	0.297785					0.369177	0.07946					0.65605	0.345041					0.525507	0.00459919					0.575415	0.0548663					0.786259
	0.380951	0.0448039					0.825396	0.0966235					0.380949	0.0340743					0.435148	0.342817					0.372761	0.0673036					0.66242	0.425221					0.53061	0.0105756					0.581003	0.081218					0.793893
	0.384615	0.0536052					0.833333	0.0766357					0.384612	0.029957					0.439332	0.362296					0.376345	0.0715826					0.668789	0.417426					0.535713	0.0134448					0.58659	0.165701					0.801527
	0.388279	0.0736498					0.841269	0.054833					0.38828	0.0229774					0.443516	0.330987					0.379929	0.0647341					0.675159	0.402243					0.540816	0.0183032					0.592178	0.292686					0.809159
	0.391942	0.129817					0.849206	0.0346569					0.391943	0.0175823					0.447699	0.343078					0.383513	0.0453862					0.681528	0.306005					0.545918	0.0225581					0.597765	0.349782					0.816793
	0.395606	0.189923					0.857142	0.0367999					0.395606	0.0230512					0.451883	0.320103					0.387097	0.0627252					0.687898	0.122981					0.551021	0.0184775					0.603352	0.327215					0.824427
	0.399264	0.244587					0.865079	0.0568697					0.399269	0.0373965					0.456067	0.262129					0.390681	0.0996407					0.694267	0.0702122					0.556124	0.00452693					0.60894	0.309891					0.83206
	0.402928	0.328146					0.873015	0.102923					0.402931	0.0494418					0.460251	0.197672					0.394264	0.153917					0.700637	0.0696144					0.561227	0.0110176					0.614527	0.315716					0.839694
	0.406591	0.393728					0.880952	0.119029					0.406594	0.0732767					0.464434	0.127725					0.397848	0.192732					0.707006	0.0936518					0.56633	0.0127519					0.620115	0.188922					0.847328
	0.410255	0.376422					0.888888	0.100721					0.410257	0.0973615					0.468618	0.0950325					0.401432	0.19368					0.713376	0.111569					0.571425	0.0158761					0.625694	0.102471					0.854962
	0.413919	0.266304					0.896826	0.0864009					0.41392	0.137211					0.472802	0.0781625					0.405016	0.187795					0.719745	0.111859					0.576528	0.0124374					0.631282	0.0987069					0.862595
	0.417582	0.144385					0.904761	0.0800228					0.417582	0.181877					0.476986	0.0687575					0.4086	0.162698					0.726115	0.119216					0.581631	0.00599339					0.636869	0.15604					0.870229
	0.421246	0.0714336					0.912699	0.0768332					0.421245	0.157361					0.481177	0.0767429					0.412184	0.157368					0.732484	0.135417					0.586734	0.0121738					0.642457	0.191965					0.877862
	0.424909	0.0254934					0.920634	0.0781005					0.424908	0.110645					0.48536	0.0718274					0.415768	0.136736					0.738854	0.144041					0.591837	0.0245517					0.648044	0.182381					0.885495
	0.428573	0.0178143					0.928572	0.0725612					0.428571	0.0657292					0.489544	0.140792					0.419352	0.110409					0.745223	0.11277					0.59694	0.0318202					0.653632	0.200035					0.893129
	0.432231	0.00849073					0.936508	0.0520778					0.432233	0.0456311					0.493728	0.147878					0.422942	0.103038					0.751592	0.126834					0.602043	0.0423873					0.659219	0.225728					0.900763
	0.435895	0.00501115					0.944443	0.0408397					0.435896	0.0330464					0.497912	0.190331					0.426526	0.107518					0.757962	0.136488					0.607145	0.0522233					0.664807	0.242186					0.908397
	0.439558	0.00813077					0.952381	0.0348764					0.439559	0.0170371					0.502095	0.25354					0.43011	0.0965268					0.764331	0.156234					0.612248	0.0646266					0.670394	0.204423					0.91603
	0.443222	0.00759436					0.960317	0.0390503					0.443221	0.0222391					0.506279	0.243993					0.433694	0.0895966					0.770701	0.16268					0.617344	0.0628754					0.675974	0.151328					0.923664
	0.446886	0.0157604					0.968254	0.0409587					0.446884	0.0208875					0.510463	0.204031					0.437278	0.101312					0.77707	0.160845					0.622447	0.0347319					0.681561	0.119234					0.931298
	0.450549	0.0255075					0.97619	0.0366093					0.450547	0.0101598					0.514647	0.13008					0.440862	0.100958					0.78344	0.1469					0.62755	0.02544					0.687149	0.0806773					0.93893
	0.454213	0.0178919					0.984127	0.0488131					0.45421	0.0166169					0.518831	0.106886					0.444446	0.0739997					0.789808	0.112202					0.632652	0.0244326					0.692736	0.0574979					0.946564
	0.457876	0.0177367					0.992063	0.0699642					0.457872	0.0210068					0.523014	0.239474					0.44803	0.0781861					0.796178	0.0536624					0.637755	0.031833					0.698324	0.0380006					0.954198
	0.46154	0.0190283					1	0.0808661					0.461535	0.0173722					0.527198	0.44386					0.451614	0.0963743					0.802547	0.024801					0.642858	0.015009					0.703911	0.0378049					0.961831
	0.465198	0.0143206											0.465204	0.0205638					0.531382	0.553142					0.455198	0.074408					0.808917	0.0258664					0.647961	0.0207558					0.709499	0.0850083					0.969465
	0.468862	0.0234889											0.468867	0.0210976					0.535566	0.529682					0.458782	0.050558					0.815286	0.0192193					0.653064	0.0166752					0.715086	0.170274					0.977099
	0.472526	0.0195717											0.47253	0.0132833					0.539749	0.492571					0.462366	0.0294463					0.821656	0.017189					0.658167	0.00720057					0.720674	0.274857					0.984733
	0.476189	0.0241241											0.476192	0.012528					0.543933	0.517598					0.465949	0.0176057					0.828025	0.0132647					0.663262	0.00633345					0.726253	0.275326					0.992366
	0.479853	0.045418											0.479855	0.0113581					0.548117	0.407618					0.469533	0.0130056					0.834395	0.0223919					0.668365	0.0195402					0.731841	0.250467					1
	0.483516	0.0463567											0.483518	0.0113694					0.552301	0.250938					0.473117	0.0147368					0.840764	0.0326497					0.673468	0.0243774					0.737428	0.303928
	0.48718	0.0850272											0.48718	0.0197574					0.556484	0.0820724					0.476701	0.0200991					0.847134	0.0150818					0.678571	0.0380389					0.743016	0.309124
	0.490844	0.135943											0.490843	0.0256466					0.560668	0.0226135					0.480285	0.0141924					0.853503	0.00870698					0.683674	0.0488823					0.748603	0.320737
	0.494507	0.183507											0.494506	0.0181502					0.564852	0.0193602					0.483869	0.0108879					0.859872	0.0122643					0.688777	0.0361814					0.754191	0.258728
	0.498166	0.245328											0.498169	0.0298036					0.569043	0.0463805					0.487453	0.0127225					0.866242	0.0195685					0.69388	0.0333802					0.759778	0.160268
	0.501829	0.280448											0.501831	0.0347046					0.573227	0.0899691					0.491037	0.0184223					0.872611	0.0207346					0.698982	0.0340008					0.765366	0.0996699
	0.505493	0.315018											0.505494	0.0156401					0.57741	0.124135					0.494621	0.0206054					0.878981	0.0187339					0.704085	0.026762					0.770953	0.103692
	0.509156	0.325047											0.509157	0.0175198					0.581594	0.144459					0.498211	0.020061					0.88535	0.0234041					0.709181	0.0309276					0.776533	0.13421
	0.51282	0.366555											0.51282	0.02049					0.585778	0.172077					0.501795	0.0203495					0.89172	0.0193436					0.714284	0.0352208					0.78212	0.211632
	0.516484	0.29498											0.516482	0.0206036					0.589962	0.184197					0.505379	0.0187					0.898089	0.0187162					0.719386	0.0291976					0.787708	0.257085
	0.520147	0.166187											0.520145	0.019746					0.594146	0.167167					0.508963	0.0200991					0.904459	0.0181834					0.724489	0.0229237					0.793295	0.233612
	0.523811	0.143799											0.523808	0.0188147					0.598329	0.156911					0.512547	0.0172464					0.910828	0.0159993					0.729592	0.0243774					0.798883	0.132577
	0.527474	0.191172											0.52747	0.0222335					0.602513	0.101504					0.516131	0.0212096					0.917198	0.0182545					0.734695	0.0248832					0.80447	0.114749
	0.531133	0.246224											0.531133	0.0333587					0.606697	0.0531297					0.519715	0.0226958					0.923567	0.0145491					0.739798	0.0224178					0.810057	0.132222
	0.534796	0.241079											0.534796	0.0592438					0.610881	0.037289					0.523299	0.0267298					0.929937	0.0196395					0.744901	0.0211044					0.815645	0.15089
	0.53846	0.261787											0.538459	0.0926138					0.615064	0.0287357					0.526883	0.0272198					0.936305	0.0157152					0.750004	0.0148772					0.821232	0.14951
	0.542124	0.215882											0.542128	0.120066					0.619248	0.0252576					0.530467	0.0278295					0.942675	0.012288					0.755099	0.0162842					0.826812	0.176387
	0.545787	0.141816											0.54579	0.119902					0.623432	0.0331011					0.534051	0.0325222					0.949044	0.00861227					0.760202	0.0179079					0.832399	0.206565
	0.549451	0.0724429											0.549453	0.153397					0.627616	0.0360527					0.537634	0.0406282					0.955414	0.00947646					0.765305	0.016535					0.837987	0.217817
	0.553114	0.0440276											0.553116	0.186522					0.6318	0.0397911					0.541218	0.0539931					0.961783	0.00974873					0.770408	0.0136828					0.843574	0.293309
	0.556778	0.0453333											0.556779	0.165845					0.635983	0.0733831					0.544802	0.065959					0.968152	0.0199059					0.775511	0.0106691					0.849162	0.314027
	0.560442	0.0788939											0.560441	0.13908					0.640167	0.111382					0.548386	0.0600577					0.974522	0.0220604					0.780614	0.00472671					0.854749	0.238046
	0.5641	0.152501											0.564104	0.0985768					0.644351	0.145003					0.55197	0.0718874					0.980891	0.0269437					0.785716	0.00728559					0.860337	0.179266
	0.567763	0.252139											0.567767	0.0666209					0.648535	0.202865					0.555554	0.0707714					0.987261	0.0219065					0.790819	0.00850127					0.865924	0.129405
	0.571427	0.277561											0.571429	0.0723737					0.652718	0.283891					0.559138	0.07382					0.99363	0.0142887					0.795922	0.00997624					0.871512	0.118472
	0.575091	0.272875											0.575092	0.0406336					0.656909	0.300784					0.562722	0.0713049					1	0.00591909					0.801018	0.0134448					0.877091	0.123689
	0.578754	0.249379											0.578755	0.031797					0.661093	0.258675					0.566306	0.0680222											0.80612	0.0169175					0.882679	0.120779
	0.582418	0.18904											0.582418	0.0358916					0.665277	0.248743					0.56989	0.0483586											0.811223	0.0199695					0.888266	0.124822
	0.586081	0.133741											0.58608	0.041281					0.669461	0.278336					0.57348	0.0386902											0.816326	0.0160504					0.893854	0.131604
	0.589745	0.119251											0.589743	0.0630885					0.673644	0.305315					0.577064	0.0363275											0.821429	0.0145754					0.899441	0.137202
	0.593409	0.136494											0.593406	0.120629					0.677828	0.305972					0.580648	0.0357015											0.826532	0.0172363					0.905029	0.170897
	0.597067	0.16018											0.597069	0.176016					0.682012	0.337612					0.584232	0.0348685											0.831635	0.019961					0.910616	0.142753
	0.600731	0.205747											0.600731	0.195206					0.686196	0.279525					0.587816	0.0291687											0.836738	0.0123481					0.916204	0.133365
	0.604394	0.261836											0.604394	0.231762					0.690379	0.175324					0.5914	0.0294463											0.841841	0.023557					0.921791	0.0981558
	0.608058	0.281203											0.608057	0.241848					0.694563	0.080357					0.594984	0.03366											0.846936	0.0356926					0.927371	0.052966
	0.611721	0.254976											0.61172	0.211505					0.698747	0.052065					0.598568	0.0469868											0.852039	0.0497834					0.932958	0.0409618
	0.615385	0.219326											0.615382	0.196677					0.702931	0.0403294					0.602152	0.0555229											0.857142	0.0573411					0.938546	0.0332319
	0.619049	0.188659											0.619045	0.174046					0.707115	0.0363189					0.605736	0.045212											0.862245	0.0553943					0.944133	0.0232773
	0.622712	0.136988											0.622714	0.164374					0.711298	0.0237433					0.609319	0.0381077											0.867348	0.0706413					0.949721	0.0396846
	0.626376	0.0683281											0.626377	0.205076					0.715482	0.0198985					0.612903	0.0426969											0.87245	0.0387658					0.955308	0.102698
	0.630034	0.035558											0.630039	0.227133					0.719666	0.0202061					0.616487	0.0489466											0.877553	0.022065					0.960896	0.192228
	0.633698	0.0158663											0.633702	0.267903					0.72385	0.0295756					0.620071	0.049442											0.882656	0.0219588					0.966483	0.213363
	0.637361	0.022035											0.637365	0.25324					0.728033	0.0263519					0.623655	0.055904											0.887759	0.00967869					0.972071	0.341697
	0.641025	0.027032											0.641028	0.261423					0.732217	0.0223474					0.627239	0.0540149											0.892855	0.0162672					0.97765	0.374918
	0.644689	0.0405833											0.64469	0.291062					0.736401	0.00862426					0.630823	0.0665415											0.897957	0.0188133					0.983238	0.395713
	0.648352	0.0592939											0.648353	0.321809					0.740585	0.010109					0.634407	0.0707496											0.90306	0.0191959					0.988825	0.362507
	0.652016	0.146855											0.652016	0.281936					0.744776	0.00600977					0.637991	0.0672437											0.908163	0.0157826					0.994413	0.258774
	0.655679	0.198999											0.655678	0.269647					0.748959	0.0176567					0.641575	0.0878273											0.913266	0.00844176					1	0.164795
	0.659343	0.236526											0.659341	0.259674					0.753143	0.0177454					0.645159	0.0816158											0.918369	0.00573411
	0.663001	0.239971											0.663004	0.174585					0.757327	0.0120728					0.648749	0.0650117											0.923472	0.00745986
	0.666665	0.204984											0.666667	0.0899049					0.761511	0.00828118					0.652333	0.0681964											0.928575	0.015094
	0.670329	0.183105											0.670329	0.0473008					0.765694	0.0114694					0.655917	0.0760629											0.933677	0.0337288
	0.673992	0.184664											0.673992	0.033035					0.769878	0.0172071					0.659501	0.082612											0.938773	0.0543571
	0.677656	0.142712											0.677655	0.0287644					0.774062	0.0357333					0.663085	0.108204											0.943876	0.0560361
	0.681319	0.132386											0.681318	0.0276967					0.778246	0.0397911					0.666669	0.127628											0.948979	0.0472756
	0.684983	0.142161											0.68498	0.0263394					0.78243	0.0627418					0.670253	0.128635											0.954082	0.0422045
	0.688647	0.176011											0.688643	0.0417183					0.786613	0.0745247					0.673837	0.113648											0.959184	0.0297502
	0.69231	0.136452											0.692306	0.0365617					0.790797	0.0763584					0.677421	0.102548											0.964287	0.0216867
	0.695968	0.128737											0.695969	0.0357212					0.794981	0.0751517					0.681004	0.130884											0.96939	0.0214657
	0.699632	0.12866											0.699637	0.0366582					0.799165	0.0951863					0.684588	0.146208											0.974493	0.0205348
	0.703296	0.150476											0.7033	0.0373965					0.803348	0.093814					0.688172	0.122168											0.979596	0.0166115
	0.706959	0.168961											0.706963	0.0386743					0.807532	0.0925363					0.691756	0.0985192											0.984691	0.0159186
	0.710623	0.156623											0.710626	0.0384528					0.811716	0.0973867					0.69534	0.0814361											0.989794	0.0178739
	0.714286	0.150589											0.714288	0.0403098					0.8159	0.0747436					0.698924	0.0603299											0.994897	0.0186985
	0.71795	0.149269											0.717951	0.0535307					0.820084	0.0667345					0.702508	0.0525505											1	0.00425063
	0.721614	0.120006											0.721614	0.0658144					0.824267	0.0599439					0.706092	0.0477979
	0.725277	0.103166											0.725277	0.0773088					0.828451	0.0512428					0.709676	0.0434319
	0.728936	0.0907442											0.728939	0.0746681					0.832635	0.0626471					0.71326	0.0529098
	0.732599	0.116308											0.732602	0.0688925					0.836826	0.0352897					0.716844	0.0649355
	0.736263	0.190127											0.736265	0.0678135					0.841009	0.0218623					0.720428	0.0690239
	0.739926	0.284768											0.739927	0.083516					0.845193	0.0200405					0.724012	0.0843432
	0.74359	0.377904											0.74359	0.104898					0.849377	0.0177454					0.727602	0.112282
	0.747254	0.441122											0.747253	0.0916711					0.853561	0.0255238					0.731186	0.162263
	0.750917	0.48611											0.750916	0.0993492					0.857745	0.0279017					0.73477	0.170891
	0.754581	0.436372											0.754578	0.0950388					0.861928	0.0204368					0.738354	0.141162
	0.758244	0.286066											0.758241	0.0910862					0.866112	0.0213832					0.741938	0.129425
	0.761903	0.173294											0.761904	0.0894563					0.870296	0.020632					0.745522	0.12544
	0.765566	0.109412											0.765567	0.0841464					0.87448	0.0164145					0.749106	0.104442
	0.76923	0.104535											0.769229	0.0544734					0.878663	0.0169054					0.752689	0.0651641
	0.772894	0.105622											0.772892	0.0329725					0.882847	0.0281974					0.756273	0.0644728
	0.776557	0.174501											0.776561	0.0576309					0.887031	0.0451206					0.759857	0.0655017
	0.780221	0.234233											0.780224	0.046659					0.891215	0.0454637					0.763441	0.0660842
	0.783884	0.209424											0.783886	0.031354					0.895399	0.0395367					0.767025	0.0593173
	0.787548	0.180945											0.787549	0.033972					0.899582	0.039377					0.770609	0.0611138
	0.791212	0.174762											0.791212	0.0254989					0.903766	0.0370051					0.774193	0.0618161
	0.79487	0.222643											0.794875	0.0289177					0.90795	0.0354908					0.777777	0.0414666
	0.798533	0.235919											0.798537	0.024647					0.912134	0.0395959					0.781361	0.0282269
	0.802197	0.231536											0.8022	0.0263905					0.916317	0.0597665					0.784945	0.0364527
	0.805861	0.205648											0.805863	0.0321945					0.920501	0.0802979					0.788529	0.044684
	0.809524	0.206467											0.809526	0.0338528					0.924692	0.0687575					0.792113	0.0517829
	0.813188	0.206594											0.813188	0.0397533					0.928876	0.0743118					0.795697	0.0671403
	0.816852	0.175306											0.816851	0.0427348					0.93306	0.0698104					0.799281	0.0770047
	0.820515	0.167874											0.820514	0.0631396					0.937243	0.0589324					0.802871	0.064059
	0.824179	0.218239											0.824177	0.064389					0.941427	0.0471672					0.806455	0.0404867
	0.827837	0.298192											0.827839	0.0605556					0.945611	0.0731347					0.810039	0.0427078
	0.831501	0.41642											0.831502	0.0651784					0.949795	0.131257					0.813623	0.0505362
	0.835164	0.460151											0.835165	0.0700737					0.953978	0.156485					0.817207	0.0534433
	0.838828	0.46272											0.838827	0.0785071					0.958162	0.138852					0.820791	0.049442
	0.842491	0.436859											0.84249	0.0648092					0.962346	0.125986					0.824374	0.0431597
	0.846155	0.399078											0.846153	0.0621117					0.96653	0.147304					0.827958	0.0382329
	0.849819	0.2803											0.849816	0.0538771					0.970714	0.119125					0.831542	0.032642
	0.853482	0.208344											0.853485	0.0881558					0.974897	0.103586					0.835126	0.0370298
	0.857141	0.189796											0.857147	0.0940563					0.979081	0.0820133					0.83871	0.0497741
	0.860804	0.151916											0.86081	0.0773031					0.983265	0.0776834					0.842294	0.0644183
	0.864468	0.127043											0.864473	0.0664902					0.987449	0.0787895					0.845878	0.0848713
	0.868131	0.117635											0.868135	0.0498563					0.991632	0.0534314					0.849462	0.115847
	0.871795	0.108206											0.871798	0.0446202					0.995816	0.059033					0.853046	0.11619
	0.875459	0.103336											0.875461	0.0365958					1	0.0532362					0.85663	0.109026
	0.879122	0.0906807											0.879124	0.0339607											0.860214	0.125668
	0.882786	0.0775811											0.882786	0.0344832											0.863798	0.130394
	0.886449	0.0774329											0.886449	0.0368456											0.867382	0.129136
	0.890108	0.0812018											0.890112	0.0356928											0.870966	0.113953
	0.893771	0.138244											0.893775	0.0414968											0.87455	0.0868039
	0.897435	0.186372											0.897437	0.0225969											0.87814	0.0771136
	0.901099	0.205535											0.9011	0.0160717											0.881724	0.0817464
	0.904762	0.204088											0.904763	0.0313313											0.885308	0.0951603
	0.908426	0.165975											0.908426	0.0529968											0.888892	0.112641
	0.912089	0.120931											0.912088	0.0855207											0.892476	0.128211
	0.915753	0.0852813											0.915751	0.134287											0.896059	0.127688
	0.919417	0.0530335											0.919414	0.140783											0.899643	0.120388
	0.923075	0.0336524											0.923076	0.128681											0.903227	0.140291
	0.926738	0.0294317											0.926739	0.12754											0.906811	0.16499
	0.930402	0.0381483											0.930402	0.151006											0.910395	0.155855
	0.934066	0.0466672											0.934071	0.160427											0.913979	0.138031
	0.937729	0.0634722											0.937734	0.174296											0.917563	0.119016
	0.941393	0.0923605											0.941396	0.138699											0.921147	0.106364
	0.945057	0.12621											0.945059	0.110406											0.924731	0.101334
	0.94872	0.157181											0.948722	0.075537											0.928315	0.139414
	0.952384	0.153278											0.952384	0.0660813											0.931899	0.203925
	0.956042	0.183253											0.956047	0.0855434											0.935483	0.20656
	0.959706	0.268767											0.95971	0.0873948											0.939067	0.183597
	0.963369	0.358869											0.963373	0.0931477											0.942651	0.161865
	0.967033	0.304269											0.967035	0.103892											0.946235	0.154489
	0.970696	0.230993											0.970698	0.122639											0.949819	0.177397
	0.97436	0.144032											0.974361	0.130181											0.953409	0.18578
	0.978024	0.0763036											0.978024	0.146088											0.956993	0.175802
	0.981687	0.035558											0.981686	0.129988											0.960577	0.181741
	0.985351	0.0310974											0.985349	0.139812											0.964161	0.179057
	0.989009	0.0410844											0.989012	0.132344											0.967744	0.191257
	0.992673	0.0497445											0.992675	0.136666											0.971328	0.197207
	0.996336	0.0507397											0.996337	0.12378											0.974912	0.145419
	1	0.0917535											1	0.0908647											0.978496	0.0945125
																									0.98208	0.0522837
																									0.985664	0.0271871
																									0.989248	0.0264576
																									0.992832	0.0322337
																									0.996416	0.0326256
																									1	0.0381077
[truncated: 3 more columns]

## Sheet: Figure 2b
Figure 2b Aggregate Diameter at Day 5 of differentiation
		Aggregate Diameter (µm)
		n=1	n=2	n=3	n=4
	Aggregate 1	350.873	371.683	364.642	410.896
	Aggregate 2	404.226	396.158	346.436	401.973
	Aggregate 3	365.063	436.777	348.425	405.408
	Aggregate 4	358.686	394.647	406.062	387.12
	Aggregate 5	402.392	414.132	448.927	432.646
	Aggregate 6	434.058	363.634	417.967	419.47
	Aggregate 7		444.432	396.385	447.433
	Aggregate 8		407.976	421.097	400.456
	Aggregate 9		345.288	368.22	303.184
	Aggregate 10			409.149	402.629
	Aggregate 11			529.066	417.393
	Aggregate 12			478.724	404.948
	Aggregate 13			392.968	407.064
	Aggregate 14			428.307	423.829
	Aggregate 15			494.338	414.521
	Aggregate 16			373.638	418.084
	Aggregate 17				382.284
	Aggregate 18				430.638
	Aggregate 19				424.276
	Aggregate 20				437.405
	Aggregate 21				415.954
	Aggregate 22				361.3
	Aggregate 23				419.646
	Average Diameter	385.883	397.192	414.022	407.329

## Sheet: Suppl. Figure 7f
Supplementary Figure 7f EMOs Diameter after 15 days of co-culture
	Organoid Diameter (µm)			Organoid Diameter (µm)			Organoid Diameter (µm)
	n=1			n=2			n=3
Organoid 1	610.737		Organoid 1	650.088		Organoid 1	734.918
Organoid 2	673.374		Organoid 2	574.67		Organoid 2	683.207
Organoid 3	560.966		Organoid 3	622.888		Organoid 3	701.912
Organoid 4	630.127		Organoid 4	589.698		Organoid 4	772.417
Organoid 5	612.826		Organoid 5	679.105		Organoid 5	862.744
Organoid 6	675.988		Organoid 6	587.987		Organoid 6	719.903
Organoid 7	566.25		Organoid 7	597.846		Organoid 7	727.794
Organoid 8	613.391		Organoid 8	574.403		Organoid 8	788.388
Organoid 9	594.926		Organoid 9	525.205		Organoid 9	812.384
Organoid 10	585.459		Organoid 10	624.888		Organoid 10	804.002
Organoid 11	694.662		Organoid 11	610.154
Organoid 12	715.125		Organoid 12	611.454
Organoid 13	845.126		Organoid 13	667.197
Organoid 14	850.727		Organoid 14	558.824
Organoid 15	670.061		Organoid 15	637.918
Organoid 16	650.218		Organoid 16	717.114
Organoid 17	720.974		Organoid 17	656.582
			Organoid 18	649.046
			Organoid 19	644.323
Average Diamater (µm)	662.996			619.968			760.767

## Sheet: Suppl. Figure 8b
Supplementary Figure 8b	Supplementary Figure 8b Percentage of NKX2.5+/Ki-67+ in the periphery and core of MZ in EMOs after 15 days of co-culture
		Organoid 1	Organoid 2	Organoid 3	Organoid 4	Organoid 5	Organoid 6	Organoid 7	Organoid 8	Organoid 9	Organoid 10	Organoid 11	Organoid 12	Organoid 13
	Total area of NKX2.5+ cells in MZ	46554.9	34929.6	46506	21901.4	34284.8	25593.2	35571.2	44635.2	43881	22864.2	46047.5	54897.8	37816.7
	Area of NKX2.5+ cells in MZ core	25911.9	18606.6	21205.3	10783.4	19401.7	15858.8	20958.6	24540.4	23998.5	14253.5	21172.6	32861.8	19383.4
	Area of NKX2.5+ cells in MZ periphery	20643	16323	25300.7	11118.1	14883.2	9734.38	14612.7	20094.8	19882.5	8610.66	24874.9	22036	18433.3
	Total area of Ki-67+ cells in MZ	344.546	284.339	468.747	214.41	457.982	403.422	641.629	453.089	474.474	309.452	347.585	578.559	394.307
	Area of Ki-67+ cells in MZ core	5.376	29.392	3.325	1.927	13.199	17.032	74.343	6.382	48.75	12.826	5.065	8.152	47.837
	Area of Ki-67+ cells in MZ periphery	339.17	254.947	465.422	212.483	444.783	386.39	567.286	446.707	425.724	296.626	342.52	570.407	346.47
	Percentage of Ki-67+/NKX2.5+ in MZ periphery	1.64303	1.56189	1.83956	1.91115	2.9885	3.96933	3.88215	2.223	2.1412	3.44487	1.37697	2.58852	1.87959
	Percentage of Ki-67+/NKX2.5+ in MZ core	0.0207472	0.157966	0.01568	0.0178701	0.0680302	0.107398	0.354714	0.0260061	0.203138	0.0899847	0.0239224	0.0248069	0.246793

## Sheet: Suppl. Figure 8d
Supplementary Figure 8d Percentage of WT1+ cells within MZ of EMOs after 15 days of co-culture
	Organoid 1	Organoid 2	Organoid 3	Organoid 4	Organoid 5	Organoid 6	Organoid 7	Organoid 8	Organoid 9	Organoid 10	Organoid 11	Organoid 12
Area of WT1+ staining within cTnT+ region	1028.75	4469.71	3629.09	2654.92	2612.8	4117.38	2338.49	2424.18	2191.05	2777.47	3477.34	1229.8
Area of cTnT + staining	29553.6	60141.2	70286	52813.1	59671.6	46086.3	42049.8	52754.7	52203.2	36294.8	42688.4	36272.8
Percentage of WT1+ cells within cTnT+ region (%)	3.48095	7.43202	5.16332	5.02701	4.37862	8.93406	5.56125	4.5952	4.19716	7.65254	8.14587	3.39043

## Sheet: Figure 5c
Figure 5c Sarcomere Length of CMs analysed from EMOs after 15 days of co-culture and respective CM aggregate controls
	EMOs (D15 Co-culture)					CM aggregates (D15 Co-culture)
			Length (µm)					Length (µm)
	Organoid 1	Sarcomere 1	2.25			Aggregate 1	Sarcomere 1	0.923
		Sarcomere 2	2.176				Sarcomere 2	0.887
		Sarcomere 3	2.068				Sarcomere 3	1.012
		Sarcomere 4	2.35				Sarcomere 4	0.867
		Sarcomere 5	2.102				Sarcomere 5	0.925
		Sarcomere 6	1.876				Sarcomere 6	0.92
		Sarcomere 7	1.87				Sarcomere 7	1.509
		Sarcomere 8	1.86				Sarcomere 8	1.351
		Sarcomere 9	1.952				Sarcomere 9	1.727
		Sarcomere 10	2.158				Sarcomere 10	1.55
		Sarcomere 11	2.131
		Sarcomere 12	1.604			Aggregate 2	Sarcomere 1	1.294
		Sarcomere 13	1.492				Sarcomere 2	1.631
							Sarcomere 3	1.552
	Organoid 2	Sarcomere 1	1.698				Sarcomere 4	1.67
		Sarcomere 2	1.836				Sarcomere 5	1.236
		Sarcomere 3	1.512				Sarcomere 6	1.546
		Sarcomere 4	1.588				Sarcomere 7	1.644
		Sarcomere 5	1.476				Sarcomere 8	1.45
		Sarcomere 6	1.412				Sarcomere 9	1.685
		Sarcomere 7	1.522				Sarcomere 10	1.474
		Sarcomere 8	1.988				Sarcomere 11	1.457
		Sarcomere 9	1.873				Sarcomere 12	1.336
		Sarcomere 10	1.828				Sarcomere 13	1.444
		Sarcomere 11	1.933				Sarcomere 14	1.353
		Sarcomere 12	1.981				Sarcomere 15	1.437
		Sarcomere 13	1.559				Sarcomere 16	1.408
		Sarcomere 14	1.806
		Sarcomere 15	2.05			Aggregate 3	Sarcomere 1	1.443
		Sarcomere 16	2.245				Sarcomere 2	1.409
		Sarcomere 17	2.144				Sarcomere 3	1.478
		Sarcomere 18	2.313				Sarcomere 4	1.188
		Sarcomere 19	2.085				Sarcomere 5	1.45
		Sarcomere 20	2.302				Sarcomere 6	1.282
		Sarcomere 21	2.05				Sarcomere 7	1.352
		Sarcomere 22	2.154				Sarcomere 8	1.49
		Sarcomere 23	1.843				Sarcomere 9	1.294
		Sarcomere 24	2.002				Sarcomere 10	1.335
							Sarcomere 11	1.337
	Organoid 3	Sarcomere 1	1.95				Sarcomere 12	1.216
		Sarcomere 2	1.923				Sarcomere 13	1.334
		Sarcomere 3	2.02				Sarcomere 14	1.414
		Sarcomere 4	1.857
		Sarcomere 5	1.834			Aggregate 4	Sarcomere 1	1.294
		Sarcomere 6	2.045				Sarcomere 2	1.552
		Sarcomere 7	1.967				Sarcomere 3	1.541
		Sarcomere 8	1.856				Sarcomere 4	1.444
		Sarcomere 9	1.865				Sarcomere 5	1.31
		Sarcomere 10	1.865				Sarcomere 6	1.605
		Sarcomere 11	2.188				Sarcomere 7	1.566
		Sarcomere 12	2.175				Sarcomere 8	1.372
		Sarcomere 13	1.876				Sarcomere 9	1.427
		Sarcomere 14	1.747				Sarcomere 10	1.092
		Sarcomere 15	2.031
		Sarcomere 16	1.534
		Sarcomere 17	1.555
		Sarcomere 18	1.375
		Sarcomere 19	1.7
		Sarcomere 20	1.548
		Sarcomere 21	1.428
		Sarcomere 22	1.694
		Sarcomere 23	2.012
		Sarcomere 24	2.099
		Sarcomere 25	2.473
	Organoid 4	Sarcomere 1	2.72
		Sarcomere 2	2.054
		Sarcomere 3	1.899
		Sarcomere 4	1.993
		Sarcomere 5	1.79
		Sarcomere 6	1.748
		Sarcomere 7	1.954
		Sarcomere 8	1.832
		Sarcomere 9	1.776
		Sarcomere 10	1.726
		Sarcomere 11	2.111
		Sarcomere 12	1.909
		Sarcomere 13	1.92
		Sarcomere 14	1.9
		Sarcomere 15	1.903
		Sarcomere 16	1.751
		Sarcomere 17	1.806
		Sarcomere 18	1.905
		Sarcomere 19	1.67
		Sarcomere 20	1.655
		Sarcomere 21	1.363
		Sarcomere 22	1.799
		Sarcomere 23	1.582
		Sarcomere 24	1.876
		Sarcomere 25	1.759
		Sarcomere 26	2.57
	Organoid 5	Sarcomere 1	2.153
		Sarcomere 2	2.244
		Sarcomere 3	1.597
		Sarcomere 4	1.5
		Sarcomere 5	1.427
		Sarcomere 6	1.341
		Sarcomere 7	1.703
		Sarcomere 8	2.041
		Sarcomere 9	1.882
		Sarcomere 10	1.97
		Sarcomere 11	1.486
		Sarcomere 12	1.425
		Sarcomere 13	2.131
		Sarcomere 14	1.795
		Sarcomere 15	1.677
		Sarcomere 16	1.92
		Sarcomere 17	1.92
		Sarcomere 18	1.829
		Sarcomere 19	1.839
		Sarcomere 20	2.17
		Sarcomere 21	1.735
		Sarcomere 22	2.058

## Sheet: Suppl. Figure 9d
Supplementary Figure 9d Percentage of CX43+ cells within MZ in EMOs and CM aggregates after 15 days of co-culture
			EMOs
			Organoid 1	Organoid 2	Organoid 3	Organoid 4	Organoid 5	Organoid 6	Organoid 7	Organoid 8	Organoid 9	Organoid 10	Organoid 11	Organoid 12	Organoid 13
		Area of CX43+ staining within cTnT+ region	1463.76	3851.86	1714.25	3646.69	5327.66	3633.01	3414.4	2746.29	1942.14	3986.27	2023.6	2491.64	1883.62
		Area of cTnT+ staining	23390.2	38892	32096.1	46084.8	53048.5	41204.6	37845.3	52742.2	20180.2	44174.1	39748.6	35478.2	36897.5
		Percentage of CX43+ stainung within cTnT+ region	6.258	9.904	5.341	7.913	10.043	8.817	9.022	5.207	9.624	9.024	5.091	7.023	5.105
			CM Aggregates
			Aggregate 1	Aggregate 2	Aggregate 3	Aggregate 4	Aggregate 5	Aggregate 6	Aggregate 7
		Area of CX43 + staining within cTnT+ region	125.89	143.524	339.565	186.836	187.045	177.208	256.116
		Area of cTnT+ staining	2053	3240.57	4543.29	3856.28	4280.22	2971.3	3921.55
		Percentage of CX43+ stainung within cTnT+ region	6.132	4.42898	7.47399	4.84498	4.36998	5.964	6.53099
